# Supplementary material for: Mapping longitudinal scientific progress, collaboration and impact of the Alzheimer’s disease neuroimaging initiative
Source: PLoS One. 2017 Nov 2;12(11):e0186095. doi: 10.1371/journal.pone.0186095 (PMC5667864; doi:10.1371/journal.pone.0186095)
Supplement: S1 Dataset — (XLSX) [file pone.0186095.s010.xlsx]

## Sheet: 00_ReadMe
ReadMe: This document includes processed citation information of ADNI-related publications. There are a total of 996 ADNI publications. Sheet "01_ADNI_Citation_Processed" contains preprocessed data (processing procedure is described in the paper). Sheet "02_Keywords_Label" contains categorical lable of keywords for Fig 4 (only those keywords with frequency > 1 are included). Sheets "03_Affiliatio…

## Sheet: 01_ADNI_50AuthorTrunc
Index	Refined Authors	Title	Year	Refined Source title	Refined Abbreviated Source Title	Refined Affiliations	Refined Author Keywords	Refined Funding Details	Refined Cited by
1	Vemuri P., Senjem M.L., Gunter J.L., Lundt E.S., Tosakulwong N., Weigand S.D., Borowski B.J., Bernstein M.A., Zuk S.M., Lowe V.J., Knopman D.S., Petersen R.C., Fox N.C., Thompson P.M., Weiner M.W., Jack Jr. C.R.	Accelerated vs. unaccelerated serial MRI based TBM-SyN measurements for clinical trials in Alzheimer's disease	2015	NeuroImage	NeuroImage	Mayo Clinic, Rochester, MN, United States; Mayo Clinic, Rochester, MN, United States; Mayo Clinic, Rochester, MN, United States; Mayo Clinic, Rochester, MN, United States; University College London, London, United Kingdom; University of Southern California, Los Angeles, CA, United States; University of California, San Francisco, San Francisco, CA, United States; University of Southern California,…		P50 AG16574, NIH; P50 AG16574/P1, NIH; R00 AG37573, NIH; R01 AG11378, NIH; RC2 AG036535, NIH; U01 AG06786, NIH	0
2	Mongillo P., Bertotto D., Pitteri E., Stefani A., Marinelli L., Gabai G.	Peripheral leukocyte populations and oxidative stress biomarkers in aged dogs showing impaired cognitive abilities	2015	Age	Age	Università degli Studi di Padova, Agripolis Legnaro, PD, Italy; Istituto Zooprofilattico Sperimentale delle Venezie, PD, Italy	Aging;Cognitive abilities;Dog;Immunosenescence;Lymphocyte subpopulations;Oxidative stress		0
3	Iglesias J.E., Van Leemput K., Bhatt P., Casillas C., Dutt S., Schuff N., Truran-Sacrey D., Boxer A., Fischl B.	Bayesian segmentation of brainstem structures in MRI	2015	NeuroImage	NeuroImage	Basque Center on Cognition, Brain and Language (BCBL), Spain; Massachusetts General Hospital, Harvard Medical School, Boston, MA, United States; University of California, San Francisco, San Francisco, CA, United States; Massachusetts Institute of Technology, Cambridge, MA, United States; Technical University of Denmark, Lyngby, Denmark; Aalto University, Espoo, Finland; University of California, …	Bayesian segmentation;Brainstem;Probabilistic atlas	R01 NS070963, NIH; R21 NS072652, NIH; R01 AG08122-22, NIH; AG022381, NIH; K25 EB013649-01, NIH; P41 EB015896, NIH; R01 AG016495-11, NIH; R01 AG038791, NIH; R01 EB006758, NIH; R01 EB013565, NIH; R01 NS052585, NIH; R01 NS083534, NIH; U01 AG024904, NIH; U54 NS092089, NIH	0
4	Wang G., Zhang X., Su Q., Shi J., Caselli R.J., Wang Y.	A novel cortical thickness estimation method based on volumetric Laplace-Beltrami operator and heat kernel	2015	Medical Image Analysis	Med Image Anal	Ludong University, Yantai, Shandong, China; Arizona State University, Tempe, AZ, United States; Mayo Clinic, Scottsdale, AZ, United States; Arizona Alzheimer's Consortium, Phoenix, AZ, United States	Cortical thickness;False discovery rate;Heat kernel;Spectral analysis;Tetrahedral mesh		0
5	Li R., Perneczky R., Yakushev I., Forster S., Kurz A., Drzezga A., Kramer S.	Gaussian mixture models and model selection for [18F] fluorodeoxyglucose positron emission tomography classification in Alzheimer's disease	2015	PLoS ONE	PLoS ONE	Technische Universität München, München, Germany; Technische Universität München, München, Germany; Technische Universität München, München, Germany; Universität zu Köln, Köln, Germany; Johannes Gutenberg-Universität Mainz, Mainz, Germany; Imperial College London, London, United Kingdom; West London Mental Health Trust, London, United Kingdom		JGU, FNIH; NIH, FNIH; NIH, FNIH; U01 AG024904, NIH, FNIH; FNIH; FNIH; CIHR, FNIH; FNIH	0
6	Friedman E.J., Young K., Tremper G., Liang J., Landsberg A.S., Schuff N.	Directed network motifs in Alzheimer's disease and mild cognitive impairment	2015	PLoS ONE	PLoS ONE	International Computer Science Institute, Berkeley, CA, United States; University of California, Berkeley, Berkeley, CA, United States; University of California, San Francisco, San Francisco, CA, United States; University of California, San Francisco, San Francisco, CA, United States; The Claremont Colleges, Claremont, CA, United States		NIH, Eisai; NIH, Eisai; K01 AG030514, NIH, Eisai; K25 NS703689-01, NIH, Eisai; P30 AG010129, NIH, Eisai; P41 RR023953, NIH, Eisai; T32 EB001631-05, NIH, Eisai; U01 AG024904, NIH, Eisai; Eisai; Eisai; BMS, Eisai; Eisai; Eisai; Eisai; Eisai; Eisai; Eisai; MSD, Eisai; Eisai; Eisai; CIHR, Eisai; NIH, Eisai; UC, Eisai	0
7	Cselenyi Z., Farde L.	Quantification of blood flow-dependent component in estimates of beta-amyloid load obtained using quasi-steady-state standardized uptake value ratio	2015	Journal of Cerebral Blood Flow and Metabolism	J Cereb Blood Flow Metab	Karolinska Institutet, Stockholm, Sweden; Karolinska Institutet, Stockholm, Sweden			0
8	Ge T., Nichols T.E., Ghosh D., Mormino E.C., Smoller J.W., Sabuncu M.R.	A kernel machine method for detecting effects of interaction between multidimensional variable sets: An imaging genetics application	2015	NeuroImage	NeuroImage	Massachusetts General Hospital, Harvard Medical School, Charlestown, MA, United States; Massachusetts General Hospital, Harvard Medical School, Boston, MA, United States; University of Warwick, Coventry, United Kingdom; Penn State University, State College, PA, United States; Massachusetts General Hospital, Harvard Medical School, Boston, MA, United States; Broad Institute of MIT and Harvard, Cam…	Alzheimer's disease (AD);Cardiovascular disease;Imaging genetics;Interaction;Kernel machines		0
9	Chen R., Herskovits E.H.	Predictive structural dynamic network analysis	2015	Journal of Neuroscience Methods	J Neurosci Methods	University of Maryland, Baltimore, MD, United States	Alzheimer's disease (AD);Brain network;Dynamic Bayesian network;Magnetic resonance imaging (MRI);Predictive modeling		0
10	Wachinger C., Golland P., Kremen W., Fischl B., Reuter M.	BrainPrint: A discriminative characterization of brain morphology	2015	NeuroImage	NeuroImage	Massachusetts Institute of Technology, Cambridge, MA, United States; Massachusetts General Hospital, Harvard Medical School, Boston, MA, United States; University of California, San Diego, San Diego, CA, United States; Veterans Affairs San Diego Healthcare System, San Diego, CA, United States	Brain asymmetry;Brain shape;Brain similarity;Large brain datasets;Morphological heritability;Subject identification		0
11	Kim A., Fagan A.M., Goate A.M., Benzinger T.L.S., Morris J.C., Head D., Alzheimer's Disease Neuroimaging Initiative (ADNI)	Lack of an association of BDNF Val66Met polymorphism and plasma BDNF with hippocampal volume and memory	2015	Cognitive, Affective and Behavioral Neuroscience	Cogn Affective Behav Neurosci	Washington University, St Louis, MO, United States; Washington University, St Louis, MO, United States; Washington University, St Louis, MO, United States; Washington University, St Louis, MO, United States; Washington University, St Louis, MO, United States; Washington University, St Louis, MO, United States; Washington University, St Louis, MO, United States; Washington University, St Louis, MO…	Episodic memory;Hippocampus		0
12	Redolfi A., Manset D., Barkhof F., Wahlund L.-O., Glatard T., Mangin J.-F., Frisoni G.B.	Head-to-head comparison of two popular cortical thickness extraction algorithms: A cross-sectional and longitudinal study	2015	PLoS ONE	PLoS ONE	IRCCS San Giovanni di Dio Fatebenefratelli, Brescia, Italy; Gnúbila France, Argonay, France; VU University, Amsterdam, Netherlands; Karolinska Institutet, Stockholm, Sweden; University of Lyon, Lyon, France; McGill University, Montreal, Canada; Centre d'Acquisition et de Traitement des Images (CATI), Gif-sur-Yvette, France; University of Geneva, Geneva, Switzerland		FP7/2007-2013, EC; U01 AG024904, NIH, EC	0
13	Ouyang X., Chen K., Yao L., Wu X., Zhang J., Li K., Jin Z., Guo X.	Independent component analysis-based identification of covariance patterns of microstructural white matter damage in alzheimer's disease	2015	PLoS ONE	PLoS ONE	Beijing Normal University, Beijing, China; University of Arizona, Phoenix, AZ, United States; Beijing Normal University, Beijing, China; Beijing 306 Hospital, Beijing, China		NIH, UC; NIH, UC; U01 AG024904, NIH, UC; UC; UC; UC; CIHR, UC; NIH, UC; UC; USC, UC	0
14	Brendel M., Hogenauer M., Delker A., Sauerbeck J., Bartenstein P., Seibyl J., Rominger A., Alzheimer's Disease Neuroimaging Initiative (ADNI)	Improved longitudinal [18F]-AV45 amyloid PET by white matter reference and VOI-based partial volume effect correction	2015	NeuroImage	NeuroImage	University of Munich, Munich, Germany; MNINew Haven, United States	[18F]AV45 PET;Alzheimer's disease (AD);Partial volume effect correction;Reference region	U01 AG024904, NIH	2
15	Mattsson N., Insel P.S., Donohue M.C., Landau S.M., Jagust W.J., Shaw L.M., Trojanowski J.Q., Zetterberg H., Blennow K., Weiner M.W., Alzheimer's Disease Neuroimaging Initiative (ADNI)	Independent information from cerebrospinal fluid amyloid-β and florbetapir imaging in Alzheimer's disease	2015	Brain	Brain	University of Gothenburg, Mölndal, Sweden; University of California, San Francisco, San Francisco, CA, United States; University of California, San Francisco, San Francisco, CA, United States; University of California, San Francisco, San Francisco, CA, United States; University of California, San Francisco, San Francisco, CA, United States; University of California, San Diego, San Diego, CA, Unit…	Alzheimer's disease (AD);Amyloid;Biomarker;Cerebrospinal fluid (CSF);PET	K01 AG030514, NIH; P30 AG010129, NIH; U01 AG024904, NIH	0
16	De Nunzio G., Cataldo R., Carla A.	Robust Intensity Standardization in Brain Magnetic Resonance Images	2015	Journal of Digital Imaging	J Digit Imaging	University of Salento, Lecce, Italy; Istituto Nazionale di Fisica Nucleare, Lecce, Italy	Alzheimer's Disease Neuroimaging Initiative (ADNI);General intensity scale;Intensity standardization;Magnetic resonance imaging (MRI);Nonlinear registration		0
17	Cheng B., Liu M., Suk H.-I., Shen D., Zhang D.-Q., Alzheimer's Disease Neuroimaging Initiative (ADNI)	Multimodal manifold-regularized transfer learning for MCI conversion prediction	2015	Brain Imaging and Behavior	Brain Imaging Behav	Nanjing University of Aeronautics and Astronautics, Nanjing, Jiangsu, China; University of North Carolina at Chapel Hill, Chapel Hill, NC, United States; Chongqing Three Gorges University, Chongqing, China; Taishan University, Taian, China; Korea University, Seoul, South Korea	Manifold regularization;MCI conversion;Multimodal classification;Sample selection;Semi-supervised learning;Transfer learning		0
18	Ashish N., Toga A.W.	Medical data transformation using rewriting	2015	Frontiers in Neuroinformatics	Front Neuroinformatics	University of Southern California, Los Angeles, CA, United States	Alzheimer's disease datasets;Data integration;Data mapping;Query rewriting		0
19	Cai S., Huang L., Zou J., Jing L.-L., Zhai B., Ji G., Von Deneen K.M., Ren J., Ren A., Alzheimer's Disease Neuroimaging Initiative (ADNI)	Changes in thalamic connectivity in the early and late stages of amnestic mild cognitive impairment: A resting-state functional magnetic resonance study from ADNI	2015	PLoS ONE	PLoS ONE	Xidian University, Xi'an, Shanxi, China; Hangzhou Normal University, Hangzhou, Zhejiang, China		NIH; NIH; 31271063, NSFC, NIH; 81071221, NSFC, NIH; K01 AG030514, NIH; P30 AG010129, NIH; U01 AG024904, NIH; NIH; NIH; NIH	0
20	Leung K.K., Malone I.M., Ourselin S., Gunter J.L., Bernstein M.A., Thompson P.M., Jack Jr. C.R., Weiner M.W., Fox N.C.	Effects of changing from non-accelerated to accelerated MRI for follow-up in brain atrophy measurement	2015	NeuroImage	NeuroImage	University College London, London, United Kingdom; University College London, London, United Kingdom; University of Southern California, Los Angeles, CA, United States; University of Southern California, Los Angeles, CA, United States; University of Southern California, Los Angeles, CA, United States; University of Southern California, Los Angeles, CA, United States; University of Southern Califo…	Accelerated acquisition;Alzheimer's disease (AD);Boundary shift integral;Brain atrophy;Non-accelerated acquisition		0
21	Wu G., Kim M., Sanroma G., Wang Q., Munsell B.C., Shen D.	Hierarchical multi-atlas label fusion with multi-scale feature representation and label-specific patch partition	2015	NeuroImage	NeuroImage	University of North Carolina at Chapel Hill, Chapel Hill, NC, United States; Shanghai Jiao Tong University, Shanghai, China; College of Charleston, Charleston, SC, United States; Korea University, Seoul, South Korea	Label-specific patch partition;Multi-atlas based segmentation;Multi-scale feature representation;Patch-based labeling;Sparse representation		0
22	Dowling N.M., Johnson S.C., Gleason C.E., Jagust W.J.	The mediational effects of FDG hypometabolism on the association between cerebrospinal fluid biomarkers and neurocognitive function	2015	NeuroImage	NeuroImage	University of Wisconsin-Madison, Madison, WI, United States; University of Wisconsin-Madison, Madison, WI, United States; William S. Middleton Memorial Veterans Hospital, Madison, WI, United States; University of California, Berkeley, Berkeley, CA, United States; University of California, Berkeley, Berkeley, CA, United States	Alzheimer's disease (AD);A? amyloid;CSF biomarker;[18F]FDG PET;Longitudinal mediation;Parallel process latent growth;Structural equation modeling;Tau	U01 AG024904, NIH	0
23	Wang H.-F., Tan L., Hao X.-K., Jiang T., Tan M.-S., Liu Y., Zhang D.-Q., Yu J.-T.	Effect of EPHA1 genetic variation on cerebrospinal fluid and neuroimaging biomarkers in healthy, mild cognitive impairment and Alzheimer's disease cohorts	2015	Journal of Alzheimer's Disease	J Alzheimer's Dis	Nanjing Medical University, Nanjing, China; Qingdao University, Qingdao, Shandong, China; Qingdao Municipal Hospital, Qingdao, China; Qingdao Municipal Hospital, Qingdao, China; Nanjing University of Aeronautics and Astronautics, Nanjing, Jiangsu, China; University of California, San Francisco, San Francisco, CA, United States	Alzheimer's disease (AD);Alzheimer's Disease Neuroimaging Initiative (ADNI);Biomarker;Cerebrospinal fluid (CSF);Ephrin type-A receptor 1 (EPHA1);Neuroimaging	NIH, NSFC; NIH, NSFC; U01 AG024904, NIH, NSFC; NSFC; NSFC; CIHR, NSFC; 81000544, NSFC; 81171209, NSFC; 81371406, NSFC	0
24	Varon D., Barker W., Loewenstein D., Greig M., Bohorquez A., Santos I., Shen Q., Harper M., Vallejo-Luces T., Duara R.	Visual rating and volumetric measurement of medial temporal atrophy in the Alzheimer's Disease Neuroimaging Initiative (ADNI) cohort: Baseline diagnosis and the prediction of MCI outcome	2015	International Journal of Geriatric Psychiatry	Int J Geriatr Psychiatry	Mount Sinai Medical Center, Miami Beach, FL, United States; Florida International University, Miami, FL, United States; University of Miami, Miami, FL, United States; University of Miami, Miami, FL, United States; University of Miami, Miami, FL, United States	Alzheimer's disease (AD);Atrophy;Entorhinal cortex;Hippocampus;Mild cognitive impairment (MCI);Magnetic resonance imaging (MRI)	NIH, Alzheimer's Association; NIH, Alzheimer's Association; U01 AG024904, NIH, Alzheimer's Association; Alzheimer's Association; Alzheimer's Association; Alzheimer's Association	0
25	Bocchetta M., Boccardi M., Ganzola R., Apostolova L.G., Preboske G.M., Wolf D., Ferrari C., Pasqualetti P., Robitaille N., Duchesne S., Jack Jr. C.R., Frisoni G.B.	Harmonized benchmark labels of the hippocampus on magnetic resonance: The EADC-ADNI project	2015	Alzheimer's and Dementia	Alzheimer's Dementia	IRCCS San Giovanni di Dio Fatebenefratelli, Brescia, Italy; University of Brescia, Brescia, Italy; Universite´ Laval, Québec, QC, Canada; University of California, Los Angeles, Los Angeles, CA, United States; Mayo Clinic, Rochester, MN, United States; Johannes Gutenberg-Universität Mainz, Mainz, Germany; Fatebenefratelli Hospital, Rome, Italy; IRCCS San Raffaele Pisana, Rome, Italy; University of…	Alzheimer's Disease Neuroimaging Initiative (ADNI);Alzheimer's disease (AD);Anatomic landmark;Harmonization;Harmonized protocol;Hippocampal atrophy;Hippocampal volume;Hippocampus;Manual tracing;Medial temporal lobe;Magnetic resonance imaging (MRI);Neuroimaging;Standard operating procedures		0
26	Khondoker M., Newhouse S., Westman E., Muehlboeck J.S., Mecocci P., Vellas B., Tsolaki M., Kloszewska I., Soininen H., Lovestone S., Dobson R., Simmons A.	Linking Genetics of Brain Changes to Alzheimer's Disease: Sparse Whole Genome Association Scan of Regional MRI Volumes in the ADNI and AddNeuroMed Cohorts	2015	Journal of Alzheimer's Disease	J Alzheimer's Dis	King's College London, London, United Kingdom; King's College London, London, United Kingdom; NIHR Biomedical Research, London, United Kingdom; Karolinska Institutet, Stockholm, Sweden; University of Perugia, Perugia, Italy; University of Toulouse III, Toulouse, France; Medical University of Lodz, Lodz, Poland; University of Eastern Finland, Kuopio, Finland; University of Oxford, Oxford, United K…	Alzheimer's disease (AD);Genome wide association studies (GWAS);Imaging quantitative trait loci;Magnetic resonance imaging (MRI);Mild cognitive impairment (MCI)	NIH; NIH; U01 AG024904, NIH	0
27	Spellman D.S., Wildsmith K.R., Honigberg L.A., Tuefferd M., Baker D., Raghavan N., Nairn A.C., Croteau P., Schirm M., Allard R., Lamontagne J., Chelsky D., Hoffmann S., Potter W.Z.	Development and evaluation of a multiplexed mass spectrometry based assay for measuring candidate peptide biomarkers in Alzheimer's Disease Neuroimaging Initiative (ADNI) CSF	2015	Proteomics - Clinical Applications	Proteomics Clin Appl	Merck Research Laboratories, Pennsylvania, PA, United States; Genentech Inc, South San Francisco, CA United States; Janssen RandD Pharmaceutical Companies of Johnson and Johnson, Beerse, Belgium; Janssen RandD Pharmaceutical Companies of Johnson and Johnson, Titusville, NJ, United States; Yale University, New haven, CT, United States; Caprion Pharmaceuticals Montreal, QC, Canada; Foundation for t…	Alzheimer's disease (AD);Biomarker;Mass spectrometry;Targeted proteomics		0
28	Trojacanec K., Kitanovski I., Dimitrovski I., Loshkovska S.	New Representation of Information Extracted from MRI Volumes Applied to Alzheimer's Disease	2015	Advances in Intelligent Systems and Computing	Adv Intell Sys Comput	Ss. Cyril and Methodius University, Skopje, Macedonia	Alzheimer's Disease Neuroimaging Initiative (ADNI);Alzheimer's disease (AD);Medical volumetric data;quantitative measurements;Segmentation;volume of interest (VOI)	DOD, CIHR; NIH, CIHR; NIH, CIHR; U01 AG024904, NIH, CIHR; CIHR; ADDF, CIHR; CIHR; BMS, CIHR; CIHR; CIHR; CIHR; CIHR	0
29	Wasterlid T., Bai L.	Feature selection/visualisation of ADNI data with iterative partial least squares	2015	IEEE SSCI'14 and CIBD'14	IEEE SSCI - CIBD'14	University of Nottingham, Nottingham, United Kingdom	Alzheimer's disease (AD);Classification;Magnetic resonance imaging (MRI);Partial Least Squares (PLS);Variable selection		0
30	Nishioka C., Poh C., Sun S.-W.	Diffusion tensor imaging reveals visual pathway damage in patients with mild cognitive impairment and alzheimer's disease	2015	Journal of Alzheimer's Disease	J Alzheimer's Dis	University of California, Riverside, Riverside, CA, United States; Loma Linda University, Loma Linda, CA, United States; Loma Linda University, Loma Linda, CA, United States; Loma Linda University, Loma Linda, CA, United States; University of California, Riverside, Riverside, CA, United States	Alzheimer's disease (AD);Alzheimer's Disease Neuroimaging Initiative (ADNI);Diffusion tensor imaging (DTI);Human;Mild cognitive impairment (MCI);optic nerve;optic tract;visual pathway		0
31	Moon S.W., Dinov I.D., Hobel S., Zamanyan A., Choi Y.C., Shi R., Thompson P.M., Toga A.W.	Structural Brain Changes in Early-Onset Alzheimer's Disease Subjects Using the LONI Pipeline Environment	2015	Journal of Neuroimaging	J Neuroimaging	Korea University, Seoul, South Korea; University of Southern California, Los Angeles, CA, United States; University of Michigan, Ann Arbor, MI, United States; Korea University, Seoul, South Korea	Alzheimer's Disease Neuroimaging Initiative (ADNI);Alzheimer's disease (AD);Brain mapping;Early-onset Alzheimer's disease;Neuroimaging		0
32	Moon S.W., Dinov I.D., Zamanyan A., Shi R., Genco A., Hobel S., Thompson P.M., Toga A.W., Alzheimer's Disease Neuroimaging Initiative (ADNI)	Gene interactions and structural brain change in early-onset Alzheimer’s disease subjects using the pipeline environment	2015	Psychiatry Investigation	Psychiatry Investig	Korea University, Seoul, South Korea; University of Southern California, Los Angeles, CA, United States; University of Michigan, Ann Arbor, MI, United States	Alzheimer's Disease Neuroimaging Initiative (ADNI);Alzheimer's disease (AD);Early-onset Alzheimer's disease;Genetics;Memory;Mild cognitive impairment (MCI);Neuroimaging		0
33	Khedher L., Ramirez J., Gorriz J.M., Brahim A., Segovia F.	Early diagnosis of Alzheimer's disease based on partial least squares, principal component analysis and support vector machine using segmented MRI images	2015	Neurocomputing	Neurocomputing	University of Granada, Granada, Spain	Alzheimer's Disease Neuroimaging Initiative (ADNI);Alzheimer's disease (AD);Computer Aided Diagnosis (CAD);Principal component analysis (PCA);Partial Least Squares (PLS);Support vector machine (SVM)		0
34	Jedynak B.M., Liu B., Lang A., Gel Y., Prince J.L.	A computational method for computing an Alzheimer's disease progression score; experiments and validation with the ADNI data set	2015	Neurobiology of Aging	Neurobiol Aging	Johns Hopkins University, Baltimore, MD, United States; Johns Hopkins University, Baltimore, MD, United States; Lille 1 University-Science and Technology, Lille, Villeneuve d'Ascq, France; Johns Hopkins University, Baltimore, MD, United States; University of Waterloo, Waterloo, ON, Canada	Alzheimer's disease (AD);Biomarker;Progression score;Sampling from the residuals	K01 AG030514, NIH; P30 AG010129, NIH; P41 EB015909, NIH; R01 EB012547, NIH; U01 AG024904, NIH	0
35	Madsen S.K., Rajagopalan P., Joshi S.H., Toga A.W., Thompson P.M.	Higher homocysteine associated with thinner cortical gray matter in803 participants from the Alzheimer's disease neuroimaging initiative	2015	Neurobiology of Aging	Neurobiol Aging	University of Southern California, Los Angeles, CA, United States; University of California, Los Angeles, Los Angeles, CA, United States; University of California, Los Angeles, Los Angeles, CA, United States	Alzheimer's disease (AD);Atrophy;Brain structure;Cortical;Folate;Grey matter (GM);Homocysteine;Magnetic resonance imaging (MRI);Surface area;Thickness;Vitamin B;Volume		0
36	Chow N., Hwang K.S., Hurtz S., Green A.E., Somme J.H., Thompson P.M., Elashoff D.A., Jack Jr. C.R., Weiner M.W., Apostolova L.G.	Comparing 3T and 1.5T MRI for mapping hippocampal atrophy in the Alzheimer's disease neuroimaging initiative	2015	American Journal of Neuroradiology	Am J Neuroradiol	University of California, Irvine, Irvine, CA, United States; Oakland University, Rochester Hills, MI, United States; University of California, Los Angeles, Los Angeles, CA, United States; University of California, Los Angeles, Los Angeles, CA, United States; Monash University, Melbourne, VIC, Australia; Cruces University Hospital, Barakaldo, Spain; University of Southern California, Los Angeles, …		EB008561, NIH, Roche; EB01651, NIH, Roche; RR019771, NIH, Roche; RR021813, NIH, Roche; UC, Roche; Roche; Roche; BHC, Roche; BMS, Roche; Roche; Roche; Roche; Roche; GSK, Roche; Roche; Roche; Roche; Roche; Roche; Roche; Roche; R01 AG040770, NIH, Roche	0
37	Goto M., Abe O., Aoki S., Hayashi N., Ohtsu H., Takao H., Miyati T., Matsuda H., Yamashita F., Iwatsubo T., Mori H., Kunimatsu A., Ino K., Yano K., Ohtomo K.	Longitudinal gray-matter volume change in the default-mode network: utility of volume standardized with global gray-matter volume for Alzheimer’s disease: a preliminary study	2015	Radiological Physics and Technology	Radiol Phys Technol	University of Tokyo Hospital, Tokyo, Japan; Nihon University, Chiyoda, Japan; Juntendo University, Bunkyo-ku, Japan; University of Tokyo Hospital, Tokyo, Japan; University of Tokyo Hospital, Tokyo, Japan; University of Tokyo, Tokyo, Japan; Kanazawa University, Kanazawa, Japan; Saitama Medical University, Saitama, Japan; National Center of Neurology and Psychiatry, Tokyo, Japan; University of Toky…	Aging;Brain volume;Central nervous system;Default mode network;Magnetic resonance imaging (MRI)		1
38	Yan J., Li T., Wang H., Huang H., Wan J., Nho K., Kim S., Risacher S.L., Saykin A.J., Shen L.	Cortical surface biomarkers for predicting cognitive outcomes using group l2,1 norm	2015	Neurobiology of Aging	Neurobiol Aging	Indiana University, Indianapolis, IN, United States; Indiana University, Indianapolis, IN, United States; Southwestern University of Finance and Economics, Chengdu, China; Colorado School of Mines, Golden, CO, United States; University of Texas at Arlington, Arlington, TX, United States; Purdue University, Indianapolis, IN, United States	Alzheimer's Disease Neuroimaging Initiative (ADNI);Cognitive function prediction;Cortical thickness;Magnetic resonance imaging (MRI);Sparse learning	K99/R00 LM011384, NIH; P30 AG10133, NIH; R01 AG19771, NIH; R01 LM011360, NIH; RC2 AG036535, NIH; U01 AG024904, NIH; U01 AG024904, NIH; UL1 RR025761, NIH	0
39	Shi J., Stonnington C.M., Thompson P.M., Chen K., Gutman B.A., Reschke C., Baxter L.C., Reiman E.M., Caselli R.J., Wang Y.	Studying ventricular abnormalities in mild cognitive impairment with hyperbolic Ricci flow and tensor-based morphometry	2015	NeuroImage	NeuroImage	Arizona State University, Tempe, AZ, United States; Mayo Clinic, Scottsdale, AZ, United States; University of Southern California, Los Angeles, CA, United States; University of Arizona, Phoenix, AZ, United States; Barrow Neurological Institute, Phoenix, AZ, United States; Mayo Clinic, Scottsdale, AZ, United States	Alzheimer's disease (AD);Hyperbolic ricci flow;Mild cognitive impairment (MCI);Tensor-based morphometry (TBM)		0
40	Hua W.-Y., Nichols T.E., Ghosh D.	Multiple comparison procedures for neuroimaging genomewide association studies	2015	Biostatistics	Biostatistics	Penn State University, State College, PA, United States; University of Warwick, Coventry, United Kingdom	Distance covariance;Genome wide association studies (GWAS);Local false discovery rate;Multivariate analysis;Neuroimaging analysis;Positive false discovery rate		0
41	Nir T.M., Jahanshad N., Toga A.W., Bernstein M.A., Jack Jr. C.R., Weiner M.W., Thompson P.M.	Connectivity network measures predict volumetric atrophy in mild cognitive impairment	2015	Neurobiology of Aging	Neurobiol Aging	University of Southern California, Los Angeles, CA, United States; Mayo Clinic, Rochester, MN, United States; University of California, San Francisco, San Francisco, CA, United States; University of Southern California, Los Angeles, CA, United States; University of Southern California, Los Angeles, CA, United States; University of Southern California, Los Angeles, CA, United States; University of…	Alzheimer's Disease Neuroimaging Initiative (ADNI);Brain network;Connectivity;DTI;Graph theory;Small worldness;Tensor-based morphometry (TBM);Tractography;white matter (WM)	AG016570, NIH; AG040060, NIH; EB01651, NIH; K01 AG030514, NIH; LM05639, NIH; MH097268, NIH; P30 AG010129, NIH; R01 EB008281, NIH; R01 EB008432, NIH; RR019771, NIH; U01 AG024904, NIH	0
42	Liu M., Zhang D.-Q., Shen D.	View-centralized multi-atlas classification for Alzheimer's disease diagnosis	2015	Human Brain Mapping	Hum Brain Mapp	Nanjing University of Aeronautics and Astronautics, Nanjing, Jiangsu, China; University of North Carolina at Chapel Hill, Chapel Hill, NC, United States; Taishan University, Taian, China; Korea University, Seoul, South Korea	Alzheimer's disease (AD);Ensemble learning;Feature selection;Multi-atlas classification;Multiview learning	61402320, NSFC, NIH; 61422204, NSFC, NIH; 61473149, NSFC, NIH; AG041721, NIH; AG042599, NIH; EB006733, NIH; EB008374, NIH; EB009634, NIH; MH100217, NIH	0
43	Insel P.S., Mattsson N., Donohue M.C., Mackin R.S., Aisen P.S., Jack Jr. C.R., Shaw L.M., Trojanowski J.Q., Weiner M.W.	The transitional association between β-amyloid pathology and regional brain atrophy	2015	Alzheimer's and Dementia	Alzheimer's Dementia	University of California, San Francisco, San Francisco, CA, United States; University of California, San Francisco, San Francisco, CA, United States; University of Gothenburg, Mölndal, Sweden; University of California, San Diego, San Diego, CA, United States; University of California, San Diego, San Diego, CA, United States; Mayo Clinic, Rochester, MN, United States; University of Pennsylvania, P…	Alzheimer's Disease Neuroimaging Initiative (ADNI);Alzheimer's disease (AD);Atrophy;A? amyloid;Trilinear		0
44	Zhang F., Song Y., Liu S., Pujol S., Kikinis R., Feng D.D., Cai W.	Latent semantic association for medical image retrieval	2015	DICTA'14	DICTA	University of Sydney, Sydney, NSW, Australia; Brigham and Women's Hospital, Harvard Medical School, Boston, MA, United States	CCA-Correlation;Latent semantic topic;Medical image retrieval;Pair-LDA	K01 AG030514, NIH; P30 AG010129, NIH; P41 EB015902, NIH; U01 AG024904, NIH; U54 EB005149, ARC, NIH	0
45	Hua W.-Y., Ghosh D.	Equivalence of kernel machine regression and kernel distance covariance for multidimensional phenotype association studies	2015	Biometrics	Biometrics	New York University, New York, NY, United States; Colorado School of Public Health Aurora, Colorado, CO, United States	Confounding;Distance covariance;Hilbert-Schmidt independence criterion;Neuroimaging genomics;Permutation test		0
46	Tang X., Holland D., Dale A.M., Younes L., Miller M.I.	Baseline shape diffeomorphometry patterns of subcortical and ventricular structures in predicting conversion of mild cognitive impairment to Alzheimer's disease	2015	Journal of Alzheimer's Disease	J Alzheimer's Dis	Johns Hopkins University, Baltimore, MD, United States; University of California, San Diego, San Diego, CA, United States; University of California, San Diego, San Diego, CA, United States; Johns Hopkins University, Baltimore, MD, United States; Johns Hopkins University, Baltimore, MD, United States; Johns Hopkins University, Baltimore, MD, United States	Alzheimer's disease (AD);Lateral ventricles;Linear discriminant analysis;Mild cognitive impairment (MCI);Prediction;Principal component analysis (PCA);shape diffeomorphometry;Subcortical structures	P41 RR15241, NIH; R01 EB000975, NIH; R01 EB008171, NIH	0
47	Schmitter D., Roche A., Marechal B., Ribes D., Abdulkadir A., Bach-Cuadra M., Daducci A., Granziera C., Kloppel S., Maeder P., Meuli R., Krueger G.	An evaluation of volume-based morphometry for prediction of mild cognitive impairment and Alzheimer's disease	2015	NeuroImage: Clinical	NeuroImage Clin	Siemens Suisse SA, Lausanne, Switzerland; Centre d'Imagerie BioMédicale (CIBM), Lausanne, Switzerland; Centre Hospitalier Universitaire Vaudois, Lausanne, Switzerland; Centre Hospitalier Universitaire Vaudois, Lausanne, Switzerland; Swiss Federal Institute of Technology in Lausanne, Lausanne, Switzerland; Swiss Federal Institute of Technology in Lausanne, Lausanne, Switzerland; University of Frei…	Alzheimer's disease (AD);Brain morphometry;Classification;Image segmentation;Magnetic resonance imaging (MRI);Mild cognitive impairment (MCI);Support vector machine (SVM)		0
48	Duchesne S., Valdivia F., Mouiha A., Robitaille N.	Single time point high-dimensional morphometry in Alzheimer's disease: Group statistics on longitudinally acquired data	2015	Neurobiology of Aging	Neurobiol Aging	Universite´ Laval, Québec, QC, Canada; Institut Universitaire en Santé Mentale de Québec, QC, Canada	Alzheimer's disease (AD);High dimensional morphometry;Magnetic resonance imaging (MRI);Medial temporal lobe atrophy;Mild cognitive impairment (MCI);Transverse analysis	K01 AG030514, NIH; P30 AG010129, NIH; U01 AG024904, NIH	0
49	Eskildsen S.F., Coupe P., Fonov V.S., Pruessner J.C., Collins D.L.	Structural imaging biomarkers of Alzheimer's disease: Predicting disease progression	2015	Neurobiology of Aging	Neurobiol Aging	Aarhus University, Aarhus, Denmark; Laboratoire Bordelais de Recherche en Informatique, Bordeaux, France; McGill University, Montreal, Canada; McGill University, Montreal, Canada; McGill University, Montreal, Canada	Alzheimer's disease (AD);Cortical thickness;Early detection;Fast accurate cortex extraction;Hippocampus;Mild cognitive impairment (MCI);Magnetic resonance imaging (MRI);Prediction;Scoring by Nonlocal Image Patch Estimator (SNIPE)	U01 AG024904, NIH, DOE; W81XWH-12-2-0012, DOE	0
50	Mah L., Binns M.A., Steffens D.C.	Anxiety symptoms in amnestic mild cognitive impairment are associated with medial temporal atrophy and predict conversion to Alzheimer disease	2015	American Journal of Geriatric Psychiatry	Am J Geriatr Psychiatry	University of Toronto, Toronto, ON, Canada; University of Toronto, Toronto, ON, Canada; University of Connecticut, Farmington, CT, United States	Alzheimer's disease (AD);amygdala;Anxiety;Depression;Entorhinal cortex;Mild cognitive impairment (MCI);MRI biomarker;Neuropsychiatric symptoms		1
51	Prasad G., Joshi S.H., Nir T.M., Toga A.W., Thompson P.M.	Brain connectivity and novel network measures for Alzheimer's disease classification	2015	Neurobiology of Aging	Neurobiol Aging	University of Southern California, Los Angeles, CA, United States; University of Southern California, Los Angeles, CA, United States; University of California, Los Angeles, Los Angeles, CA, United States	Alzheimer's disease (AD);Classification;Connectivity matrix;Graph;Maximum flow;Network measures;Ranking;Sensitivity;Specificity;Support vector machine (SVM)	AG016570, NIH; AG040060, NIH; EB01651, NIH; K01 AG030514, NIH; LM05639, NIH; MH097268, NIH; P30 AG010129, NIH; P50 AG016570-019002, NIH; R01 AG040060, NIH; R01 EB008281, NIH; R01 EB008432, NIH; R01 LM05639, NIH; R21 EB01651, NIH; RR019771, NIH; U01 AG024904, NIH; U01 AG024904, NIH	0
52	Louwersheimer E., Ramirez A., Cruchaga C., Becker T., Kornhuber J., Peters O., Heilmann S., Wiltfang J., Jessen F., Visser P.J., Scheltens P., Pijnenburg Y.A.L., Teunissen C.E., Barkhof F., Van Swieten J.C., Holstege H., Van der Flier W.M.	The influence of genetic variants in SORL1 gene on the manifestation of Alzheimer's disease	2015	Neurobiology of Aging	Neurobiol Aging	VU University, Amsterdam, Netherlands; University of Bonn, Bonn, Germany; University of Bonn, Bonn, Germany; Washington University, St Louis, MO, United States; German Center for Neurodegenerative Diseases, Bonn, Germany; University of Bonn, Bonn, Germany; Friedrich-Alexander University of Erlangen, Nuremberg, Germany; Department of Psychiatry, Charite, Berlin, Germany; University of Bonn, Bonn, …	Alzheimer's disease (AD);Endophenotype;SNP;SORL1	R01 AG044546, NIH; R01 NS085419, NIH	0
53	Ching C.R.K., Hua X., Hibar D.P., Ward C.P., Gunter J.L., Bernstein M.A., Jack Jr. C.R., Weiner M.W., Thompson P.M.	Does MRI scan acceleration affect power to track brain change?	2015	Neurobiology of Aging	Neurobiol Aging	University of California, Los Angeles, Los Angeles, CA, United States; University of Southern California, Los Angeles, CA, United States; Mayo Clinic, Rochester, MN, United States; University of California, San Francisco, San Francisco, CA, United States; University of California, San Francisco, San Francisco, CA, United States; University of California, San Francisco, San Francisco, CA, United S…	Alzheimer's disease (AD);Biomarker;Drug trial enrichment;Longitudinal;Magnetic resonance imaging (MRI);Neuroimaging;Scan acceleration;Tensor-based morphometry (TBM)	AG016570, NIH; AG040060, NIH; EB01651, NIH; K01 AG030514, NIH; LM05639, NIH; MH097268, NIH; P30 AG010129, NIH; P50 AG016570-019002, NIH; R01 AG040060, NIH; R01 EB008281, NIH; R01 EB008432, NIH; R01 LM05639, NIH; R21 EB01651, NIH; RR019771, NIH; U01 AG024904, NIH; U01 AG024904, NIH	1
54	Hutton C., Declerck J., Mintun M.A., Pontecorvo M.J., Devous M.D., Joshi A.D.	Quantification of 18F-florbetapir PET: comparison of two analysis methods	2015	European Journal of Nuclear Medicine and Molecular Imaging	Eur J Nucl Med Mol Imaging	Siemens Molecular Imaging, Oxford, England, United Kingdom; Avid Radiopharmaceuticals Inc, Philadelphia, PA, United States	Alzheimer's disease (AD);Amyloid;[18F]AV45 PET;PET;Quantification	NIH; NIH; U01 AG024904, NIH	0
55	Zhou Y., Yu F., Duong T.Q.	White matter lesion load is associated with resting state functional MRI activity and amyloid PET but not FDG in mild cognitive impairment and early Alzheimer's Disease patients	2015	Journal of Magnetic Resonance Imaging	J Magn Reson Imaging	New York University, New York, NY, United States; University of Pennsylvania, Philadelphia, PA, United States; University of Texas Health Science Center at San Antonio, San Antonio, TX, United States; South Texas Veterans Health Care System, San Antonio, TX, United States	Alzheimer's disease (AD);Amyloid;Default mode network;Fractional amplitude at low frequency fluctuation;Resting state fMRI;White matter lesion	K01 AG030514, NIH; P30 AG010129, NIH; U01 AG024904, NIH	0
56	Gifford K.A., Liu D., Damon S.M., Chapman W.G., Romano R.R., Samuels L.R., Lu Z., Jefferson A.L.	Subjective memory complaint only relates to verbal episodic memory performance in mild cognitive impairment	2015	Journal of Alzheimer's Disease	J Alzheimer's Dis	Vanderbilt University, Nashville, TN, United States; Vanderbilt University, Nashville, TN, United States; Boston University, Boston, MA, United States	Alzheimer's disease (AD);Cognitive complaint;Episodic memory;Magnetic resonance imaging (MRI);Mild cognitive impairment (MCI);Serial list-learning	IIRG-08-88733, NIH; K12 HD043483, NIH; K23 AG030962, NIH; K24 AG046373, NIH; NIRG-13-283276, NIH; R01 AG034962, NIH; R01 HL111516, NIH; NIH; NIH; U01 AG024904, NIH; NIH; NIH; CIHR, NIH; K01 AG030514, NIH; P30 AG010129, NIH	0
57	Egli S.C., Hirni D.I., Taylor K.I., Berres M., Regeniter A., Gass A., Monsch A.U., Sollberger M.	Varying strength of cognitive markers and biomarkers to predict conversion and cognitive decline in an early-stage-enriched mild cognitive impairment sample	2015	Journal of Alzheimer's Disease	J Alzheimer's Dis	Felix Platter-Hospital, Basel, Switzerland; Centre for Speech, Language and the Brain, Cambridge, United Kingdom; University of Applied Sciences Koblenz, Koblenz, Germany; University Hospital Basel, Basel, Switzerland; Universitäts medizin Mannheim, Mannheim, Germany; University Hospital Basel, Basel, Switzerland	Alzheimer's disease (AD);Amyloid;Cerebrospinal fluid (CSF);Dementia;Diffusion tensor imaging (DTI);fornix (brain);Magnetic resonance imaging (MRI);Memory;Mild cognitive impairment (MCI)		0
58	Nho K., Ramanan V.K., Horgusluoglu E., Kim S., Inlow M.H., Risacher S.L., McDonald B.C., Farlow M.R., Foroud T.M., Gao S., Callahan C.M., Hendrie H.C., Niculescu A.B., Saykin A.J.	Comprehensive gene- and pathway-based analysis of depressive symptoms in older adults	2015	Journal of Alzheimer's Disease	J Alzheimer's Dis	Indiana University, Indianapolis, IN, United States; Indiana University, Indianapolis, IN, United States; Indiana University, Indianapolis, IN, United States; Indiana University, Indianapolis, IN, United States; Indiana University, Indianapolis, IN, United States; Rose-Hulman Institute of Technology, Terre Haute, IN, United States; Indiana University, Indianapolis, IN, United States; Indiana Univ…	ANGPT4;Depressive symptoms;Genome wide association studies (GWAS);GRM7;Glycogen synthase kinase 3 (GSK3);MAPK-ERK	CNS0521433, NSF, NIH; P30 AG10133, NIH; R00 LM011384, NIH; R01 AG19771, NIH; RC2 AG036495, NIH; RC4 AG039029, NIH; U01 AG009740, NIH	0
59	Li S., Ning Y.	Estimation of covariate-specific time-dependent ROC curves in the presence of missing biomarkers	2015	Biometrics	Biometrics	Indiana University, Indianapolis, IN, United States; University of Waterloo, Waterloo, ON, Canada	Augmented estimator;Location model;Missing data;Proportional hazards model;Survival analysis;Weighted estimating equation		0
60	Schneider L.S., Kennedy R.E., Wang G., Cutter G.R.	Differences in Alzheimer disease clinical trial outcomes based on age of the participants	2015	Neurology	Neurology	University of Southern California, Los Angeles, CA, United States; University of Alabama, Birmingham, AL, United States; University of Alabama, Birmingham, AL, United States		R01 AG037561, NIH	1
61	Jahanshad N., Nir T.M., Toga A.W., Jack Jr. C.R., Bernstein M.A., Weiner M.W., Thompson P.M.	Seemingly unrelated regression empowers detection of network failure in dementia	2015	Neurobiology of Aging	Neurobiol Aging	University of Southern California, Los Angeles, CA, United States; Mayo Clinic, Rochester, MN, United States; University of California, San Francisco, San Francisco, CA, United States; University of California, San Francisco, San Francisco, CA, United States; University of California, San Francisco, San Francisco, CA, United States; University of California, San Francisco, San Francisco, CA, Unit…	APOE ?4;Brain connectivity;High angular resolution diffusion imaging (HARDI) tractography;Multivariate analysis;Neuroimaging genetics;Seemingly unrelated regression (SUR)	R01 EB008281, NIH; R01 EB008432, NIH; U01 AG024904, NIH	0
62	Apostolova L.G., Hwang K.S., Avila D., Elashoff D.A., Kohannim O., Teng E., Sokolow S., Jack Jr. C.R., Jagust W.J., Shaw L.M., Trojanowski J.Q., Weiner M.W., Thompson P.M.	Brain amyloidosis ascertainment from cognitive, imaging, and peripheral blood protein measures	2015	Neurology	Neurology	University of California, Los Angeles, Los Angeles, CA, United States; University of California, Los Angeles, Los Angeles, CA, United States; University of California, Los Angeles, Los Angeles, CA, United States; University of Southern California, Los Angeles, CA, United States; Mayo Clinic, Rochester, MN, United States; Mayo Clinic, Rochester, MN, United States; University of California, Berkele…		NIH; NIH; NIH; NIH; NIH; CIHR, NIH; P50 AG16570, NIH; R01 AG040060, NIH; R01 AG040770, NIH; R01 MH097268, NIH	0
64	Jie B., Zhang D.-Q., Cheng B., Shen D.	Manifold regularized multitask feature learning for multimodality disease classification	2015	Human Brain Mapping	Hum Brain Mapp	Nanjing University of Aeronautics and Astronautics, Nanjing, Jiangsu, China; Anhui Normal University, Wuhu, China; University of North Carolina at Chapel Hill, Chapel Hill, NC, United States; Korea University, Seoul, South Korea	Alzheimer's disease (AD);Feature selection;Group-sparsity regularizer;Manifold regularization;Multimodality classification;Multitask learning		0
65	Raamana P.R., Weiner M.W., Wang L., Beg M.F.	Thickness network features for prognostic applications in dementia	2015	Neurobiology of Aging	Neurobiol Aging	Simon Fraser University, Burnaby, BC, Canada; University of California, San Francisco, San Francisco, CA, United States; Northwestern University, Chicago, IL, United States	Alzheimer's disease (AD);Cortical thickness;Early detection;Fusion;Mild cognitive impairment (MCI);Multiple kernel learning (MKL);Network properties	CIHR; MSFHR, CIHR; K01 AG030514, NIH, CIHR; P30 AG010129, NIH, CIHR; U01 AG024904, NIH, CIHR; NSERC, CIHR	0
66	Roussotte F.F., Gutman B.A., Hibar D.P., Madsen S.K., Narr K.L., Thompson P.M.	Carriers of a common variant in the dopamine transporter gene have greater dementia risk, cognitive decline, and faster ventricular expansion	2015	Alzheimer's and Dementia	Alzheimer's Dementia	University of California, Los Angeles, Los Angeles, CA, United States; University of Southern California, Los Angeles, CA, United States; University of California, Los Angeles, Los Angeles, CA, United States; University of Southern California, Los Angeles, CA, United States	DAT1;Dementia;DRD2;Neuroimaging genetics;Ventricular expansion		0
67	Shin S., Kim J.H., Cho J.H., Kim G.S., Choi S.-A., Lee J.H.	Mild cognitive impairment due to Alzheimer disease is less likely under the age of 65	2015	Alzheimer Disease and Associated Disorders	Alzheimer Dis Assoc Disord	Ilsan Hospital, National Health Insurance Service, Goyang-shi, South Korea	Alzheimer's disease (AD);aMCI in younger age;Amnesic mild cognitive impairment (MCI);CSF biomarkers for AD;positive predictive values		0
68	Chen K., Roontiva A., Thiyyagura P., Lee W., Liu X., Ayutyanont N., Protas H., Luo Ji.L., Bauer R.J., Reschke C., Bandy D., Koeppe R.A., Fleisher A.S., Caselli R.J., Landau S.M., Jagust W.J., Weiner M.W., Reiman E.M.	Improved power for characterizing longitudinal amyloid-βPET changes and evaluating amyloid-modifying treatments with a cerebral white matter reference region	2015	Journal of Nuclear Medicine	J Nucl Med	University of Arizona, Phoenix, AZ, United States; Arizona State University, Tempe, AZ, United States; University of Arizona, Phoenix, AZ, United States; Arizona Alzheimer's Consortium, Phoenix, AZ, United States; University of Michigan, Ann Arbor, MI, United States; Eli Lilly and Company, Indianapolis, IN, United States; University of California, San Diego, San Diego, CA, United States; Mayo Cli…	Alzheimer's disease (AD);Biomarker;Clinical trial sample size;[18F]AV45 PET;Image analysis;Statistical power	DOD, NIH; P30 AG19610, NIH; R01 AG031581, NIH; NIH; NIH; UF1 AG046150, NIH; NIH; NIH; NIH; NIH; CIHR, NIH; MSD, NIH; USC, NIH	1
69	Hibar D.P., Stein J.L., Jahanshad N., Kohannim O., Hua X., Toga A.W., McMahon K.L., De Zubicaray G.I., Martin N.G., Wright M.J., Weiner M.W., Thompson P.M.	Genome-wide interaction analysis reveals replicated epistatic effects on brain structure	2015	Neurobiology of Aging	Neurobiol Aging	University of Southern California, Los Angeles, CA, United States; University of Queensland, Brisbane, QLD, Australia; University of Queensland, Brisbane, QLD, Australia; Queensland Institute of Medical Research, Brisbane, QLD, Australia; University of California, San Francisco, San Francisco, CA, United States; University of California, San Francisco, San Francisco, CA, United States; University…	Epistasis;Genome-wide;Genome wide association studies (GWAS);Genome-wide interaction analysis (GWIA);Interaction;Sure independence screening;Tensor-based morphometry (TBM)	AG016570, NIH; DGE0707424, NSF, NHMRC; EB01651, NIH, NHMRC; F30 AG041681, NIH, NHMRC; LM05639, NIH; R01 HD050735, NIH, NHMRC; RR019771, NIH, NHMRC; NHMRC; 389875, NHMRC; FT0991634, ARC, NHMRC; K01 AG030514, NIH, NHMRC; P30 AG010129, NIH, NHMRC; R01 EB007813, NIH, NHMRC; R01 EB008281, NIH, NHMRC; R01 EB008432, NIH, NHMRC; U01 AG024904, NIH, NHMRC	0
70	Brendel M., Pogarell O., Xiong G., Delker A., Bartenstein P., Rominger A.	Depressive symptoms accelerate cognitive decline in amyloid-positive MCI patients	2015	European Journal of Nuclear Medicine and Molecular Imaging	Eur J Nucl Med Mol Imaging	University of Munich, Munich, Germany; University of Munich, Munich, Germany; Munich Cluster for Systems Neurology, Munich, Germany	Depressive symptoms;Mild cognitive impairment (MCI);[18F]AV45 PET;[18F]FDG PET;A? amyloid	NIH; NIH; U01 AG024904, NIH	0
71	Ferreira D., Westman E., Eyjolfsdottir H., Almqvist P., Lind G., Linderoth B., Seiger A., Blennow K., Karami A., Darreh-Shori T., Wiberg M., Simmons A., Wahlund L.-O., Wahlberg L., Eriksdotter M.	Brain changes in Alzheimer's disease patients with implanted encapsulated cells releasing nerve growth factor	2015	Journal of Alzheimer's Disease	J Alzheimer's Dis	Karolinska Institutet, Stockholm, Sweden; Karolinska Institutet, Stockholm, Sweden; Karolinska Institutet, Stockholm, Sweden; Karolinska University Hospital, Stockholm, Sweden; Karolinska University Hospital, Stockholm, Sweden; Karolinska University Hospital, Stockholm, Sweden; Stockholms Sjukhem, Stockholm, Sweden; University of Göteborg, Göteborg, Sweden; King's College London, London, United K…	Alzheimer's Disease Neuroimaging Initiative (ADNI);Alzheimer's disease (AD);brain changes;CSF biomarker;clinical progression;Clinical trials;encapsulated cell biodelivery;nerve growth factor;neurofilaments;Structural MRI		0
72	Gutman B.A., Wang Y., Yanovsky I., Hua X., Toga A.W., Jack Jr. C.R., Weiner M.W., Thompson P.M.	Empowering imaging biomarkers of Alzheimer's disease	2015	Neurobiology of Aging	Neurobiol Aging	University of Southern California, Los Angeles, CA, United States; Arizona State University, Tempe, AZ, United States; University of California, Los Angeles, Los Angeles, CA, United States; Mayo Clinic, Rochester, MN, United States; University of California, San Francisco, San Francisco, CA, United States; University of California, San Francisco, San Francisco, CA, United States; University of Ca…	Alzheimer's Disease Neuroimaging Initiative (ADNI);Alzheimer's disease (AD);Biomarker;Drug trial;Lateral ventricles;Linear discriminant analysis;Machine learning;Mild cognitive impairment (MCI);Shape analysis;Tensor-based morphometry (TBM)	AG016570, NIH; EB01651, NIH; K01 AG030514, NIH; LM05639, NIH; P30 AG010129, NIH; RR019771, NIH; U01 AG024904, NIH	0
73	Nir T.M., Villalon-Reina J.E., Prasad G., Jahanshad N., Joshi S.H., Toga A.W., Bernstein M.A., Jack Jr. C.R., Weiner M.W., Thompson P.M.	Diffusion weighted imaging-based maximum density path analysis and classification of Alzheimer's disease	2015	Neurobiology of Aging	Neurobiol Aging	University of Southern California, Los Angeles, CA, United States; University of California, Los Angeles, Los Angeles, CA, United States; Mayo Clinic, Rochester, MN, United States; University of California, San Francisco, San Francisco, CA, United States; University of Southern California, Los Angeles, CA, United States; University of Southern California, Los Angeles, CA, United States; Universit…	Alzheimer's Disease Neuroimaging Initiative (ADNI);Classification;Connectivity;DTI;Fiber tract modeling;Support vector machine (SVM);Tractography;white matter (WM)	AG016570, NIH; AG040060, NIH; EB01651, NIH; K01 AG030514, NIH; LM05639, NIH; MH097268, NIH; P30 AG010129, NIH; R01 EB008281, NIH; R01 EB008432, NIH; RR019771, NIH; U01 AG024904, NIH	0
74	Rueda A.D., Lau K.M., Saito N., Harvey D.J., Risacher S.L., Aisen P.S., Petersen R.C., Saykin A.J., Tomaszewski Farias S.	Self-rated and informant-rated everyday function in comparison to objective markers of Alzheimer's disease	2015	Alzheimer's and Dementia	Alzheimer's Dementia	Veterans Affairs Northern California Health Care System, Sacramento, CA, USA; University of California, Davis, Sacramento, CA, United States; University of California, Davis, Sacramento, CA, United States; Indiana University, Indianapolis, IN, United States; University of California, San Diego, San Diego, CA, United States; Mayo Clinic, Rochester, MN, United States	Alzheimer's Disease Neuroimaging Initiative (ADNI);Alzheimer's disease (AD);Biomarker;Daily functioning;Dementia;Everyday function;Informant-report;Instrumental activities of daily living;Mild cognitive impairment (MCI);Self-report		0
75	Hall A., Munoz-Ruiz M.A., Mattila J., Koikkalainen J.R., Tsolaki M., Mecocci P., Kloszewska I., Vellas B., Lovestone S., Visser P.J., Lotjonen J., Soininen H.	Generalizability of the disease state index prediction model for identifying patients progressing from mild cognitive impairment to Alzheimer's disease	2015	Journal of Alzheimer's Disease	J Alzheimer's Dis	University of Eastern Finland, Kuopio, Finland; University of Eastern Finland, Kuopio, Finland; VTT Technical Research Centre of Finland, Tampere, Finland; Aristotle University of Thessaloniki, Thessaloniki, Greece; University of Perugia, Perugia, Italy; Medical University of Lodz, Lodz, Poland; University of Toulouse III, Toulouse, France; National Institute for Health Research, London, United K…	Alzheimer's disease (AD);Computer-assisted diagnosis;Dementia;Magnetic resonance imaging (MRI);Mild cognitive impairment (MCI)	NIH, Eli Lilly and Company; NIH, Eli Lilly and Company; U01 AG024904, NIH, Eli Lilly and Company; Eli Lilly and Company; Eli Lilly and Company; Eli Lilly and Company; CIHR, Eli Lilly and Company	0
76	Landau S.M., Fero A., Baker S.L., Koeppe R.A., Mintun M.A., Chen K., Reiman E.M., Jagust W.J.	Measurement of longitudinal β-amyloid change with 18F-florbetapir PET and standardized uptake value ratios	2015	Journal of Nuclear Medicine	J Nucl Med	University of California, Berkeley, Berkeley, CA, United States; University of California, Berkeley, Berkeley, CA, United States; University of Michigan, Ann Arbor, MI, United States; Avid Radiopharmaceuticals Inc, Philadelphia, PA, United States; University of Arizona, Phoenix, AZ, United States	Alzheimer's disease (AD);Amyloid;PET	NIH, Eisai; NIH, Eisai; U01 AG024904, NIH, Eisai; Eisai; Eisai; Eisai; Eisai; MSD, Eisai; UC, Eisai; USC, Eisai; Eisai; Eisai; Eisai; Eisai	1
77	Zhan L., Zhou J., Wang Y., Jin Y., Jahanshad N., Prasad G., Nir T.M., Leonardo C.D., Ye J., Thompson P.M.	Comparison of 9 tractography algorithms for detecting abnormal structural brain networks in Alzheimer's disease	2015	Frontiers in Aging Neuroscience	Front Aging Neurosci	University of Southern California, Los Angeles, CA, United States; University of Southern California, Los Angeles, CA, United States; Arizona State University, Tempe, AZ, United States; Arizona State University, Tempe, AZ, United States	Alzheimer's disease (AD);Brain network;Classification;Diffusion MRI;GLRAM;Principal component analysis (PCA);Tractography	AG016570, NIH; AG016570, NIH; AG016570, NIH; AG016570, NIH; AG040060, NIH; AG040060, NIH; AG040060, NIH, NSF; AG040060, NIH, NSF; EB01651, NIH, NSF; EB01651, NIH, NSF; EB01651, NIH, NSF; EB01651, NIH, NSF; IIS0812551, NSF; IIS0953662, NSF; K01 AG030514, NIH, NSF; LM05639, NIH, NSF; LM05639, NIH, NSF; LM05639, NIH, NSF; LM05639, NIH, NSF; MH097268, NIH; MH097268, NIH, NSF; MH097268, NIH, NSF; MH09…	0
78	Park M.H., Han C.	Is there an MCI reversion to cognitively normal? Analysis of Alzheimer's disease biomarkers profiles	2015	International Psychogeriatrics	Int Psychogeriatr	Korea University, Seoul, South Korea; Korea University, Seoul, South Korea	Biomarker;Mild cognitive impairment (MCI);Misdiagnosis;reversion		0
79	Ferreira D., Cavallin L., Larsson E.-M., Muehlboeck J.S., Mecocci P., Vellas B., Tsolaki M., Kloszewska I., Soininen H., Lovestone S., Simmons A., Wahlund L.-O., Westman E.	Practical cut-offs for visual rating scales of medial temporal, frontal and posterior atrophy in Alzheimer's disease and mild cognitive impairment	2015	Journal of Internal Medicine	J Intern Med (GBR)	Karolinska Institutet, Stockholm, Sweden; Karolinska Institutet, Stockholm, Sweden; Karolinska University Hospital, Stockholm, Sweden; Uppsala University, Uppsala, Sweden; University of Perugia, Perugia, Italy; University of Toulouse III, Toulouse, France; Aristotle University of Thessaloniki, Thessaloniki, Greece; Medical University of Lodz, Lodz, Poland; University of Eastern Finland, Kuopio, F…	Alzheimer's disease (AD);Frontal atrophy;Medial temporal atrophy;Mild cognitive impairment (MCI);Posterior atrophy;Visual rating scales		0
80	Madsen S.K., Gutman B.A., Joshi S.H., Toga A.W., Jack Jr. C.R., Weiner M.W., Thompson P.M.	Mapping ventricular expansion onto cortical gray matter in older adults	2015	Neurobiology of Aging	Neurobiol Aging	University of Southern California, Los Angeles, CA, United States; University of California, Los Angeles, Los Angeles, CA, United States; Mayo Clinic, Rochester, MN, United States; University of California, San Francisco, San Francisco, CA, United States; University of California, San Francisco, San Francisco, CA, United States; University of California, San Francisco, San Francisco, CA, United S…	Alzheimer's disease (AD);Biomarker;Brain imaging;Brain structure;Cortical;Grey matter (GM);Longitudinal;Magnetic resonance imaging (MRI);Mild cognitive impairment (MCI);Surface area;Thickness;Volume	AG016570, NIH; AG040060, NIH; EB01651, NIH; K01 AG030514, NIH; LM05639, NIH; MH097268, NIH; P30 AG010129, NIH; R01 EB008281, NIH; R01 EB008432, NIH; RR019771, NIH; U01 AG024904, NIH	0
81	Liu S., Cai W., Pujol S., Kikinis R., Feng D.D.	Multi-phase feature representation learning for neurodegenerative disease diagnosis	2015	Lecture Notes in Computer Science	LNCS	University of Sydney, Sydney, NSW, Australia; Brigham and Women's Hospital, Harvard Medical School, Boston, MA, United States; Shanghai Jiao Tong University, Shanghai, China	Classification;Deep learning;Neuroimaging		0
82	Chung J.K., Plitman E., Nakajima S., Chow T.W., Chakravarty M.M., Caravaggio F., Gerretsen P., Brown E.E., Iwata Y., Mulsant B.H., Graff-Guerrero A.	Lifetime History of Depression Predicts Increased Amyloid-β Accumulation in Patients with Mild Cognitive Impairment	2015	Journal of Alzheimer's Disease	J Alzheimer's Dis	University of Toronto, Toronto, ON, Canada; Centre for Addiction and Mental Health, Toronto, ON, Canada; University of Toronto, Toronto, ON, Canada; Keio University, Tokyo, Japan; Centre for Addiction and Mental Health, Toronto, ON, Canada; McGill University, Montreal, Canada; McGill University, Montreal, Canada	Alzheimer's disease (AD);A? amyloid;Major depression;Mild cognitive impairment (MCI);PET	NIH; NIH; U01 AG024904, NIH; NIH; NIH; CIHR, NIH; NIH; USC, NIH	0
83	Suk H.-I., Lee S.-W., Shen D.	Latent feature representation with stacked auto-encoder for AD/MCI diagnosis	2015	Brain Structure and Function	Brain Struct Funct	University of North Carolina at Chapel Hill, Chapel Hill, NC, United States; Korea University, Seoul, South Korea	Alzheimer's disease (AD);Deep learning;Latent feature representation;Mild cognitive impairment (MCI);Multimodal classification	2012-005741, NRF; AG041721, NIH, NRF; EB006733, NIH, NRF; EB008374, NIH, NRF; EB009634, NIH, NRF; MH100217, NIH, NRF	0
84	Liu X., Zhou L., Wang L., Zhang J., Yin J., Shen D.	An efficient radius-incorporated MKL algorithm for Alzheimer's disease prediction	2015	Pattern Recognition	Pattern Recogn	National University of Defense Technology, Changsha, Hunan, China; University of Wollongong, Wollongong, NSW, Australia; University of Technology, Sydney, NSW, Australia; University of North Carolina at Chapel Hill, Chapel Hill, NC, United States; Korea University, Seoul, South Korea	Alzheimer's disease (AD);Multiple kernel learning (MKL);Neuroimaging;Radius-margin bound;Support vector machine (SVM)	61125201, NSFC, NIH; 61232016, NSFC, NIH; 61303189, NSFC, NIH; 61403405, NSFC, NIH; AG041721, NIH; AG042599, NIH; EB006733, NIH; EB008374, NIH; EB009634, NIH; MH100217, NIH	0
85	Nho K., Kim S., Risacher S.L., Shen L., Corneveaux J.J., Swaminathan S., Lin H., Ramanan V.K., Liu Y., Foroud T.M., Inlow M.H., Siniard A.L., Reiman R.A., Aisen P.S., Petersen R.C., Green R.C., Jack Jr. C.R., Weiner M.W., Baldwin C.T., Lunetta K.L., Farrer L.A., Furney S.J., Lovestone S., Simmons A., Mecocci P., Vellas B., Tsolaki M., Kloszewska I., Soininen H., McDonald B.C., Farlow M.R., Ghetti…	Protective variant for hippocampal atrophy identified by whole exome sequencing	2015	Annals of Neurology	Ann Neurol	Indiana University, Indianapolis, IN, United States; Indiana University, Indianapolis, IN, United States; University of Arizona, Phoenix, AZ, United States; Indiana University, Indianapolis, IN, United States; Indiana University, Indianapolis, IN, United States; Rose-Hulman Institute of Technology, Terre Haute, IN, United States; University of California, San Diego, San Diego, CA, United States; …		NIH, GE Healthcare; NIH, GE Healthcare; U01 AG024904, NIH, GE Healthcare; GE Healthcare; GE Healthcare; BMS, GE Healthcare; GE Healthcare; GE Healthcare; GE Healthcare; GE Healthcare; GE Healthcare; MSD, GE Healthcare; GE Healthcare; GE Healthcare; ARUK, GE Healthcare; CIHR, GE Healthcare; #87884, FNIH, GE Healthcare; AG041232, NIH, GE Healthcare; IIS1117335, NLM, GE Healthcare; P30 AG10133, NIH,…	0
86	Tryputsen V., DiBernardo A., Samtani M.N., Novak G.P., Narayan V.A., Raghavan N.	Optimizing regions-of-interest composites for capturing treatment effects on brain amyloid in clinical trials	2015	Journal of Alzheimer's Disease	J Alzheimer's Dis	Janssen RandD Pharmaceutical Companies of Johnson and Johnson, Titusville, NJ, United States	PiB PET;Alzheimer's disease (AD);Amyloid imaging;brain;pons	NIH; U01 AG024904, NIH	1
87	Sun Y., Bresell A., Rantalainen M., Hoglund K., Lebouvier T., Salter H.	An integrated bioinformatics approach for identifying genetic markers that predict cerebrospinal fluid biomarker p-tau<inf>181</inf>/Aβ<inf>1-42</inf> ratio in ApoE4-negative mild cognitive impairment patients	2015	Journal of Alzheimer's Disease	J Alzheimer's Dis	AstraZeneca R and D, Solna, Sweden; Karolinska Institutet, Stockholm, Sweden; AstraZeneca R and D, Södertälje, Sweden; Karolinska Institutet, Stockholm, Sweden; University of Gothenburg, Mölndal, Sweden; Uppsala University, Uppsala, Sweden	Alzheimer's disease (AD);Cerebrospinal fluid (CSF);Genome wide association studies (GWAS);Mild cognitive impairment (MCI);Multivariate analysis;Pathway analysis;Predictive modeling	U01 AG024904, NIH	0
88	Yan J., Kim S., Nho K., Chen R., Risacher S.L., Moore J.H., Saykin A.J., Shen L.	Hippocampal transcriptome-guided genetic analysis of correlated episodic memory phenotypes in Alzheimer's disease	2015	Frontiers in Genetics	Front Genet	Indiana University, Indianapolis, IN, United States; Indiana University, Indianapolis, IN, United States; Indiana University, Indianapolis, IN, United States; Dartmouth College, Hanover, NH, United States; Dartmouth college, Lebanon, NH, United States; Indiana University, Indianapolis, IN, United States; Indiana University, Indianapolis, IN, United States	Alzheimer's disease (AD);Correlated phenotypes;Episodic memory;Genetic association study;Hippocampus	DOD W81XWH-14-2-0151, NIH; IIS1117335, NSF; NCAA 14132004, NIH; P30 AG10133, NIH; R01 AG19771, NIH; R01 LM009012, NIH; R01 LM010098, NIH; R01 LM011360, NIH; R01 LM011360, NIH; RC2 AG036535, NIH; U01 AG024904, NIH; UL1 TR001108, NIH	0
89	Prados F., Cardoso M.J., Leung K.K., Cash D.M., Modat M., Fox N.C., Wheeler-Kingshott C.A.M., Ourselin S.	Measuring brain atrophy with a generalized formulation of the boundary shift integral	2015	Neurobiology of Aging	Neurobiol Aging	University College London, London, United Kingdom; University College London, London, United Kingdom; University College London, London, United Kingdom	Alzheimer's disease (AD);Biomarker;Boundary shift integral;Clinical trials;Magnetic resonance imaging (MRI)	EP/H046410/1, EPSRC, NIH; EP/J020990/1, EPSRC, NIH; EP/K005278, EPSRC, NIH; K01 AG030514, NIH; P30 AG010129, NIH; U01 AG024904, NIH	0
90	Tang X., Holland D., Dale A.M., Younes L., Miller M.I.	The diffeomorphometry of regional shape change rates and its relevance to cognitive deterioration in mild cognitive impairment and Alzheimer's disease	2015	Human Brain Mapping	Hum Brain Mapp	Johns Hopkins University, Baltimore, MD, United States; University of California, San Diego, San Diego, CA, United States; University of California, San Diego, San Diego, CA, United States; Johns Hopkins University, Baltimore, MD, United States; Johns Hopkins University, Baltimore, MD, United States; Johns Hopkins University, Baltimore, MD, United States	Alzheimer's disease (AD);Diffeomorphometry;Longitudinal studies;Medial temporal lobe;Mild cognitive impairment (MCI);Regional shape change rates	K01 AG030514, NIH; P30 AG010129, NIH; P41 EB015909, NIH; R01 EB000975, NIH; R01 EB008171, NIH; U01 AG024904, NIH	0
91	Nosheny R.L., Insel P.S., Truran D., Schuff N., Jack Jr. C.R., Aisen P.S., Shaw L.M., Trojanowski J.Q., Weiner M.W.	Variables associated with hippocampal atrophy rate in normal aging and mild cognitive impairment	2015	Neurobiology of Aging	Neurobiol Aging	University of California, San Francisco, San Francisco, CA, United States; Mayo Clinic, Rochester, MN, United States; University of California, San Diego, San Diego, CA, United States; University of Pennsylvania, Philadelphia, PA, United States; University of California, San Francisco, San Francisco, CA, United States	Alzheimer's disease (AD);Hippocampal atrophy rate;Longitudinal studies;Normal aging;A? amyloid	U01 AG024904, NIH	0
92	Raj A., LoCastro E., Kuceyeski A., Tosun D., Relkin N.R., Weiner M.W.	Network Diffusion Model of Progression Predicts Longitudinal Patterns of Atrophy and Metabolism in Alzheimer's Disease	2015	Cell Reports	Cell Rep	Cornell University, Ithaca, NY, United States; University of California, San Francisco, San Francisco, CA, United States; Cornell University, Ithaca, NY, United States		P41 RR023953, NIH; R01 NS075425, NIH; U01 AG024904, NIH	0
93	Mattsson N., Insel P.S., Aisen P.S., Jagust W.J., Mackin R.S., Weiner M.W.	Brain structure and function as mediators of the effects of amyloid on memory	2015	Neurology	Neurology	University of California, San Francisco, San Francisco, CA, United States; University of Gothenburg, Mölndal, Sweden; University of California, San Francisco, San Francisco, CA, United States; University of California, San Diego, San Diego, CA, United States; University of California, Berkeley, Berkeley, CA, United States; University of California, San Francisco, San Francisco, CA, United States		U01 AG024904, NIH, ADDF; W81XWH-12-2-0012, DOD, ADDF; NIH, ADDF; NIH, ADDF; ADDF; ADDF; ADDF; ADDF; ADDF; ADDF; ADDF; ADDF; K01 AG030514, NIH, ADDF; P30 AG010129, NIH, ADDF; ADDF	0
94	Liu Y., Yu J.-T., Wang H.-F., Hao X.-K., Yang Y.-F., Jiang T., Zhu X.-C., Cao L., Zhang D.-Q., Tan L.	Association between NME8 locus polymorphism and cognitive decline, cerebrospinal fluid and neuroimaging biomarkers in Alzheimer's disease	2014	PLoS ONE	PLoS ONE	Qingdao Municipal Hospital, Qingdao, China; Qingdao Municipal Hospital, Qingdao, China; Nanjing Medical University, Nanjing, China; Nanjing University of Aeronautics and Astronautics, Nanjing, Jiangsu, China; Air Beijing Dongjiao Lane Community Health, Beijing, China; Nanjing Medical University, Nanjing, China		NIH, NSFC; U01 AG024904, NIH, NSFC; NSFC; NSFC; 81000544, NSFC; 81171209, NSFC; 81371406, NSFC	0
95	Lee S.J., Ritchie C.S., Yaffe K., Cenzer I.S., Barnes D.E.	A clinical index to predict progression from mild cognitive impairment to dementia due to Alzheimer's disease	2014	PLoS ONE	PLoS ONE	University of California, San Francisco, San Francisco, CA, United States; San Francisco Veterans Affairs Medical Center, San Francisco, CA, United States; Jewish Home of San Francisco, San Francisco, CA, United States; University of California, San Francisco, San Francisco, CA, United States; University of California, San Francisco, San Francisco, CA, United States; University of California, San…		K24 AG031155, NIH; R01 AG026720, NIH; R01 DK69406, NIH	0
96	Blanc F., Noblet V., Philippi N., Cretin B., Foucher J., Armspach J.-P., Rousseau F.	Right anterior insula Core Region of Hallucinations in Cognitive Neurodegenerative Diseases	2014	PLoS ONE	PLoS ONE	University Hospital of Strasbourg, Strasbourg, France; University of Strasbourg, Strasbourg, France; University Hospital of Strasbourg, Strasbourg, France; University Hospital of Strasbourg, Strasbourg, France			0
97	Caroli A., Prestia A., Wade S., Chen K., Ayutyanont N., Landau S.M., Madison C.M., Haense C., Herholz K., Reiman E.M., Jagust W.J., Frisoni G.B.	Alzheimer Disease Biomarkers as Outcome Measures for Clinical Trials in MCI	2014	Alzheimer Disease and Associated Disorders	Alzheimer Dis Assoc Disord	University of Cambridge, Cambridge, United Kingdom; IRCCS Fatebenefratelli, Brescia, Italy; Bocconi University, Milan, Italy; University of Cambridge, Cambridge, United Kingdom; University of Manchester, Manchester, United Kingdom; Banner Alzheimer’s Institute, Phoenix, AZ, United States; University of California, Berkeley, Berkeley, CA, United States; Hannover Medical School, Hannover, Germany; …			0
98	Gross A.L., Sherva R., Mukherjee S., Newhouse S., Kauwe J.S.K., Munsie L.M., Waterston L.B., Bennett D.A., Jones R.N., Green R.C., Crane P.K.	Calibrating Longitudinal Cognition in Alzheimer's Disease Across Diverse Test Batteries and Datasets	2014	Neuroepidemiology	Neuroepidemiology	Johns Hopkins University, Baltimore, MD, United States			0
99	Nazeri A., Ganjgahi H., Roostaei T., Nichols T.E., Zarei M.	Imaging proteomics for diagnosis, monitoring and prediction of Alzheimer's disease	2014	NeuroImage	NeuroImage	Tehran University of Medical SciencesTehran, Iran; Shahid Beheshti University of Medical Sciences, Tehran, Iran; University of Warwick, Coventry, United Kingdom	Alzheimer's disease (AD);Biomarker;Magnetic resonance imaging (MRI);Parallel ICA;Proteomics;Tensor-based morphometry (TBM)	K01 AG030514, NIH; P30 AG010129, NIH; U01 AG024904, NIH	0
100	Xiang S., Yuan L., Fan W., Wang Y., Thompson P.M., Ye J.	Bi-level multi-source learning for heterogeneous block-wise missing data	2014	NeuroImage	NeuroImage	Arizona State University, Tempe, AZ, United States; Arizona State University, Tempe, AZ, United States; Huawei Noah's Ark Lab, Hong Kong, China; University of California, Los Angeles, Los Angeles, CA, United States	Alzheimer's disease (AD);Block-wise missing data;Multi-modal fusion;Multi-source;Optimization		1
101	Khan W., Westman E., Jones N., Wahlund L.-O., Mecocci P., Vellas B., Tsolaki M., Kloszewska I., Soininen H., Spenger C., Lovestone S., Muehlboeck J.S., Simmons A.	Automated Hippocampal Subfield Measures as Predictors of Conversion from Mild Cognitive Impairment to Alzheimer’s Disease in Two Independent Cohorts	2014	Brain Topography	Brain Topogr	King's College London, London, United Kingdom; Karolinska Institutet, Stockholm, Sweden; University of Perugia, Perugia, Italy; University of Toulouse III, Toulouse, France; Aristotle University of Thessaloniki, Thessaloniki, Greece; Medical University of Lodz, Lodz, Poland; University of Eastern Finland, Kuopio, Finland; Karolinska Institutet, Stockholm, Sweden; NIHR Biomedical Research, London,…	Alzheimer's disease (AD);Freesurfer;MCI conversion;Magnetic resonance imaging (MRI);Optimized Potentials for Liquid Simulations (OPLS)		0
102	Pipitone J., Park M.T.M., Winterburn J., Lett T.A., Lerch J.P., Pruessner J.C., Lepage M., Voineskos A.N., Chakravarty M.M.	Multi-atlas segmentation of the whole hippocampus and subfields using multiple automatically generated templates	2014	NeuroImage	NeuroImage	Centre for Addiction and Mental Health, Toronto, ON, Canada; Hospital for Sick Children, Toronto, ON, Canada; University of Toronto, Toronto, ON, Canada; Douglas Mental Health University Institute, Montreal, QC, Canada; McGill University, Montreal, Canada; University of Toronto, Toronto, ON, Canada; University of Toronto, Toronto, ON, Canada; Rotman Research Institute, Toronto, ON, Canada; Univer…			0
103	Suk H.-I., Lee S.-W., Shen D.	Hierarchical feature representation and multimodal fusion with deep learning for AD/MCI diagnosis	2014	NeuroImage	NeuroImage	University of North Carolina at Chapel Hill, Chapel Hill, NC, United States; Korea University, Seoul, South Korea	Alzheimer's disease (AD);Deep boltzmann machine;Mild cognitive impairment (MCI);Multimodal data fusion;Shared feature representation		0
104	Kim J.H., Song P., Lim H., Lee J-.H., Lee J.H., Park S.A.	Gene-based rare allele analysis identified a risk gene of alzheimer's disease	2014	PLoS ONE	PLoS ONE	Dementia Center, Stroke Center, Goyang-shi, South Korea; Inje University, Goyang-shi, South Korea; Ilsan Hospital, National Health Insurance Service, Goyang-shi, South Korea; Kyung Hee University, Seoul, South Korea; Soonchunhyang University Bucheon Hospital, Bucheon-shi, South Korea		NIH, Eli Lilly and Company; NIH, Eli Lilly and Company; Eli Lilly and Company; Eli Lilly and Company; Eli Lilly and Company; N01 HC25195, BU, Eli Lilly and Company; CIHR, Eli Lilly and Company; U01 AG006781, NIH, Eli Lilly and Company; U01 HG004610, NIH, Eli Lilly and Company	0
105	Zhu X., Suk H.-I., Shen D.	A novel matrix-similarity based loss function for joint regression and classification in AD diagnosis	2014	NeuroImage	NeuroImage	University of North Carolina at Chapel Hill, Chapel Hill, NC, United States; Korea University, Seoul, South Korea	Alzheimer's disease (AD);Feature selection;Joint sparse learning;Manifold learning;MCI conversion	61263035, NSFC	4
106	Sun X., Salat D.H., Upchurch K., Deason R., Kowall N.W., Budson A., Alzheimer's Disease Neuroimaging Initiative (ADNI)	Destruction of white matter integrity in patients with mild cognitive impairment and Alzheimer disease	2014	Journal of investigative medicine : the official publication of the American Federation for Clinical Research	J Investig Med	Veterans Affairs Boston Healthcare System, Boston, MA, United States; Boston University, Boston, MA, United States; Veterans Affairs Boston Healthcare System, Boston, MA, United States; Massachusetts General Hospital, Harvard Medical School, Boston, MA, United States; Texas State University, San Marcos, TX		U01 AG024904, NIH	1
107	Sanroma G., Wu G., Gao Y., Shen D.	Learning to rank atlases for multiple-atlas segmentation	2014	IEEE Transactions on Medical Imaging	IEEE Trans Med Imaging	University of North Carolina at Chapel Hill, Chapel Hill, NC, United States; University of North Carolina at Chapel Hill, Chapel Hill, NC, United States; Korea University, Seoul, South Korea	Atlas selection;Feature selection;Multi-atlas based segmentation;Support vector machine (SVM) rank		1
108	Qiu Y., Li L., Zhou T.-Y., Lu W.	Alzheimer's disease progression model based on integrated biomarkers and clinical measures	2014	Acta Pharmacologica Sinica	Acta Pharmacol Sin	Peking University, Beijing, China; Peking University, Beijing, China			0
109	Yan J., Du L., Kim S., Risacher S.L., Huang H., Moore J.H., Saykin A.J., Shen L.	Transcriptome-guided amyloid imaging genetic analysis via a novel structured sparse learning algorithm	2014	Bioinformatics	Bioinformatics	Indiana University, Indianapolis, IN, United States; Indiana University, Indianapolis, IN, United States; University of Texas at Arlington, Arlington, TX, United States; Dartmouth Medical School, Lebanon, NH, United States		P30 AG10133, NIH; R01 AG19771, NIH; R01 LM011360, NIH; RC2 AG036535, NIH; U01 AG024904, NIH	0
110	Villemagne V.L., Kim S., Rowe C.C., Iwatsubo T.	Imago Mundi, Imago AD, Imago ADNI	2014	Alzheimer's Research and Therapy	Alzheimers Res Ther	Austin Health, Heidelberg, VIC, Australia; University of Melbourne, Melbourne, VIC, Australia; University of Melbourne, Melbourne, VIC, Australia; University of Ulsan, Seoul, South Korea; University of Tokyo, Tokyo, Japan			1
111	Zieselman A.L., Fisher J.M., Hu T., Andrews P.C., Greene C.S., Shen L., Saykin A.J., Moore J.H.	Computational genetics analysis of grey matter density in Alzheimer's disease	2014	BioData Mining	BioData Min	Dartmouth College, Hanover, NH, United States; Indiana University, Indianapolis, IN, United States		DOD ADNI, NIH; GM103534, NIH; LM009012, NIH; LM010098, NIH; LM011360, NIH; P20 GM103506, NIH; U01 AG024904, NIH	0
112	Doyle O.M., Westman E., Marquand A.F., Mecocci P., Vellas B., Tsolaki M., Kloszewska I., Soininen H., Lovestone S., Williams S.C.R., Simmons A.	Predicting progression of Alzheimer's disease using ordinal regression	2014	PLoS ONE	PLoS ONE	King's College London, London, United Kingdom; Karolinska Institutet, Stockholm, Sweden; NIHR Biomedical Research, London, United Kingdom; NIHR Biomedical Research, London, United Kingdom; University of Perugia, Perugia, Italy; University of Toulouse III, Toulouse, France; Aristotle University of Thessaloniki, Thessaloniki, Greece; Medical University of Lodz, Lodz, Poland; University of Eastern F…		NIH; WT088641/Z/09/Z, EPSRC, NIH; NIH; NIH; NIH; U01 AG024904, NIH; NIH; NIH; CIHR, NIH; K01 AG030514, NIH; P30 AG010129, NIH	0
113	Zhe S., Xu Z., Qi Y., Yu P., Alzheimer's Disease Neuroimaging Initiative (ADNI)	Joint association discovery and diagnosis of Alzheimer's disease by supervised heterogeneous multiview learning.	2014	Pacific Symposium on Biocomputing	Pac Symp Biocomput	Purdue University, United States.			0
114	Ziegler G., Ridgway G.R., Dahnke R., Gaser C.	Individualized Gaussian process-based prediction and detection of local and global gray matter abnormalities in elderly subjects	2014	NeuroImage	NeuroImage	Wellcome Trust, London, United Kingdom; Jena University Hospital, Jena, Germany; Jena University Hospital, Jena, Germany	Bayesian inference;Brain morphology;Gaussian process;Lifespan brain aging;Single case analysis	NIH; NIH; U01 AG024904, NIH	0
115	Sabuncu M.R., Bernal-Rusiel J.L., Reuter M., Greve D.N., Fischl B.	Event time analysis of longitudinal neuroimage data	2014	NeuroImage	NeuroImage	Massachusetts General Hospital, Harvard Medical School, Charlestown, MA, United States; Massachusetts Institute of Technology, Cambridge, MA, United States; Massachusetts Institute of Technology, Cambridge, MA, United States	Cox regression;Event time analysis;Linear mixed effects models;Longitudinal studies;Survival analysis	U01 AG024904, NIH	1
116	Boccardi M., Bocchetta M., Apostolova L.G., Barnes J., Bartzokis G., Corbetta G., DeCarli C.S., DeToledo-Morrell L., Firbank M., Ganzola R., Gerritsen L., Henneman W.J.P., Killiany R.J., Malykhin N., Pasqualetti P., Pruessner J.C., Redolfi A., Robitaille N., Soininen H., Tolomeo D., Wang L., Watson C., Wolf H., Duvernoy H., Duchesne S., Jack Jr. C.R., Frisoni G.B.	Delphi definition of the EADC-ADNI Harmonized Protocol for hippocampal segmentation on magnetic resonance	2014	Alzheimer's and Dementia	Alzheimer's Dementia	IRCCS San Giovanni di Dio Fatebenefratelli, Brescia, Italy; University of Brescia, Brescia, Italy; University of California, Los Angeles, Los Angeles, CA, United States; University College London, London, United Kingdom; University of California, Los Angeles, Los Angeles, CA, United States; University of California, Davis, Sacramento, CA, United States; Rush University, Chicago, IL, United States…	Alzheimer's disease (AD);Anatomical landmarks;Atrophy;Delphi procedure;Enrichment;Harmonization;Hippocampal atrophy;Hippocampus;Magnetic resonance imaging (MRI);Manual segmentation;Mild cognitive impairment (MCI);Medial temporal lobe;Neuroimaging;Reliability;Standard operating procedures;Volumetry		0
117	Xu Z., Shen X., Pan W.	Longitudinal analysis is more powerful than cross-sectional analysis in detecting genetic association with neuroimaging phenotypes	2014	PLoS ONE	PLoS ONE	University of Minnesota, Minneapolis, MN, United States; University of Minnesota, Minneapolis, MN, United States		R01 GM081535, NIH; R01 HL105397, NIH; R01 HL116720, NIH; R01 HL65462, NIH	0
118	Zhang Y., Xu Z., Shen X., Pan W.	Testing for association with multiple traits in generalized estimation equations, with application to neuroimaging data	2014	NeuroImage	NeuroImage	University of Minnesota, Minneapolis, MN, United States; University of Minnesota, Minneapolis, MN, United States	ASPU test;Generalized estimating equations (GEE);Genome wide association studies (GWAS);Neuroimaging genetics;Score test;Statistical power;Sum of powered score (SPU) test	K01 AG030514, NIH; P30 AG010129, NIH; R01 GM081535, NIH; R01 HL105397, NIH; R01 HL116720, NIH; R01 HL65462, NIH; U01 AG024904, NIH; W81XWH-12-2-0012, DOD, NIH	2
119	Paterson R.W., Bartlett J.W., Blennow K., Fox N.C., Shaw L.M., Trojanowski J.Q., Zetterberg H., Schott J.M.	Cerebrospinal fluid markers including trefoil factor 3 are associated with neurodegeneration in amyloid-positive individuals	2014	Translational Psychiatry	Transl Psychiatry	University College London, London, United Kingdom; University College London, London, United Kingdom; University of Gothenburg, Mölndal, Sweden; University of Pennsylvania, Philadelphia, PA, United States; University College London, London, United Kingdom			1
120	Leduc V., De Beaumont L., Theroux L., Dea D., Aisen P.S., Petersen R.C., Dufour R., Poirier J.	HMGCR is a genetic modifier for risk, age of onset and MCI conversion to Alzheimer's disease in a three cohorts study	2014	Molecular Psychiatry	Mol Psychiatry	Douglas Mental Health University Institute, Montreal, QC, Canada			2
121	Guillaume B., Hua X., Thompson P.M., Waldorp L., Nichols T.E.	Fast and accurate modelling of longitudinal and repeated measures neuroimaging data	2014	NeuroImage	NeuroImage	University of Liège, Liège, Belgium; University of Warwick, Coventry, United Kingdom; GlaxoSmithKline, Stevenage, United Kingdom; University of California, Los Angeles, Los Angeles, CA, United States; University of Amsterdam, Amsterdam, Netherlands; University of Warwick, Coventry, United Kingdom; University of Oxford, Oxford, United Kingdom	Alzheimer's Disease Neuroimaging Initiative (ADNI);Longitudinal Modelling;Marginal modelling;Sandwich Estimator	NIH; NIH; R01 NS075066, NIH; U01 AG024904, NIH	0
122	Guerrero R., Wolz R., Rao A.W., Rueckert D.	Manifold population modeling as a neuro-imaging biomarker: Application to ADNI and ADNI-GO	2014	NeuroImage	NeuroImage	Imperial College London, London, United Kingdom	Alzheimer's disease (AD);Classification;Kernel density estimation;Laplacian eigenmaps;Manifold learning;Mild cognitive impairment (MCI);Sparse regression		1
123	Schwarz C.G., Reid R.I., Gunter J.L., Senjem M.L., Przybelski S.A., Zuk S.M., Whitwell J.L., Vemuri P., Josephs K.A., Kantarci K., Thompson P.M., Petersen R.C., Jack Jr. C.R.	Improved DTI registration allows voxel-based analysis that outperforms Tract-Based Spatial Statistics	2014	NeuroImage	NeuroImage	Mayo Clinic, Rochester, MN, United States; Mayo Clinic, Rochester, MN, United States; Mayo Clinic, Rochester, MN, United States; Mayo Clinic, Rochester, MN, United States; University of Southern California, Los Angeles, CA, United States; University of Southern California, Los Angeles, CA, United States	DTI;Fractional anisotropy;Registration;Tract based spatial statistics (TBSS);Voxel-based morphometry (VBM);Voxel-based morphometry (VBM)	C06 RR018898, NIH; R01 AG011378, NIH; NIH; NIH; C06 RR018898, NIH; K01 AG030514, NIH; P30 AG010129, NIH; P50 AG016574, NIH; P50 AG016574, NIH; R01 AG011378, NIH; R01 AG040042, NIH; R01 AG040042, NIH; R01 AG041851, NIH; R01 AG041851, NIH; U01 AG006786, NIH; U01 AG006786, NIH; U01 AG024904, NIH; U01 AG024904, NIH	7
124	Toledo J.B., Korff A., Shaw L.M., Trojanowski J.Q., Zhang J.	Low levels of cerebrospinal fluid complement 3 and factor H predict faster cognitive decline in mild cognitive impairment	2014	Alzheimer's Research and Therapy	Alzheimers Res Ther	University of Pennsylvania, Philadelphia, PA, United States; University of Washington, Seattle, WA, United States		K01 AG030514, NIH; P30 AG010129, NIH; P30 ES007033-6364, NIH; P42 ES004696-5897, NIH; P50 NS062684-6221, NIH; R01 AG033398, NIH; R01 ES016873, NIH; R01 ES019277, NIH; R01 NS057567, NIH; U01 AG024904, NIH; U01 NS082137, NIH	0
125	Daiello L.A., Gongvatana A., Dunsiger S., Cohen R.A., Ott B.R.	Association of fish oil supplement use with preservation of brain volume and cognitive function	2014	Alzheimer's and Dementia	Alzheimer's Dementia	Brown University, Providence, RI, United States; Rhode Island Hospital, Providence, RI, United States; Brown University, Providence, RI, United States; Miriam Hospital, Providence, RI, United States	Alzheimer's disease (AD);Brain atrophy;Cognition;Docosahexaenoic acid;Omega-3		3
127	Graff-Radford J., Boeve B.F., Murray M.E., Ferman T.J., Tosakulwong N., Lesnick T.G., Maroney-Smith M., Senjem M.L., Gunter J.L., Smith G.E., Knopman D.S., Jack Jr. C.R., Dickson D.W., Petersen R.C., Kantarci K.	Regional proton magnetic resonance spectroscopy patterns in dementia with Lewy bodies	2014	Neurobiology of Aging	Neurobiol Aging	Mayo Clinic, Rochester, MN, United States; Mayo Clinic, Jacksonville, FL, United States; Mayo Clinic, Jacksonville, FL, United States; Mayo Clinic, Rochester, MN, United States; Mayo Clinic, Rochester, MN, United States; Mayo Clinic, Rochester, MN, United States	Alzheimer's disease (AD);Dementia with Lewy body;Magnetic resonance spectroscopy	P50 AG16574, NIH; U01 AG06786, NIH; R01 AG015866, NIH; U24 AG26395, NIH; IIRG-05-14560, Alzheimer's Association; P50 AG16574/P1, NIH; P50 AG16574, NIH; R01 AG011378, NIH; R01 AG037551, NIH; U01 HL096917, NIH; U01 AG032438, NIH; U01 AG024904, NIH; U01 AG024904, NIH; P50 NS072187, NIH; R01 AG040042, NIH; R21 NS066147, NIH; P50 AG44170, NIH; P50 AG16574, NIH; R01 AG11378, NIH; K23 AG030935, NIH; R01…	2
128	Friedman E.J., Young K., Asif D., Jutla I., Liang M., Wilson S., Landsberg A.S., Schuff N.	Directed progression brain networks in Alzheimer's disease: properties and classification	2014	Brain Connectivity	Brain Connect	International Computer Science Institute, Berkeley, CA, United States	Alzheimer's disease (AD);amyloid plaques;brain connectomics;Cortical thickness;directed networks	CIHR, NIH; K01 AG030514, NIH; K25 NS703689-01, NIH; P30 AG010129, NIH; T32 EB001631-05, NIH; U01 AG024904, NIH	1
129	Roussotte F.F., Gutman B.A., Madsen S.K., Colby J.B., Narr K.L., Thompson P.M.	The apolipoprotein E epsilon 4 allele is associated with ventricular expansion rate and surface morphology in dementia and normal aging	2014	Neurobiology of Aging	Neurobiol Aging	University of California, Los Angeles, Los Angeles, CA, United States; University of California, Los Angeles, Los Angeles, CA, United States; University of Southern California, Los Angeles, CA, United States; University of Southern California, Los Angeles, CA, United States; University of Southern California, Los Angeles, CA, United States; University of Southern California, Los Angeles, CA, Unit…	APOE;Dementia;Neuroimaging genetics;Structural MRI;Ventricular expansion	U01 AG024904, NIH; NIH; NIH; P30 AG010129, NIH; K01 AG030514, NIH	3
130	Manning E.N., Barnes J., Cash D.M., Bartlett J.W., Leung K.K., Ourselin S., Fox N.C.	APOE ε4 is associated with disproportionate progressive hippocampal atrophy in AD	2014	PLoS ONE	PLoS ONE	University College London, London, United Kingdom; University College London, London, United Kingdom; University College London, London, United Kingdom			2
131	Samtani M.N., Raghavan N., Novak G.P., Nandy P., Narayan V.A.	Disease progression model for Clinical Dementia Rating-Sum of Boxes in mild cognitive impairment and Alzheimer's subjects from the Alzheimer's Disease Neuroimaging Initiative	2014	Neuropsychiatric Disease and Treatment	Neuropsychiatr Dis Treat	Janssen RandD Pharmaceutical Companies of Johnson and Johnson, Titusville, NJ, United States	Beta regression;Hippocampal volume;NONMEM;Trial enrichment		0
132	Mormino E.C., Betensky R.A., Hedden T., Schultz A.P., Ward A., Huijbers W., Rentz D.M., Johnson K.A., Sperling R.A.	Amyloid and APOE ε4 interact to influence short-term decline in preclinical Alzheimer disease	2014	Neurology	Neurology	Massachusetts General Hospital, Harvard Medical School, Boston, MA, United States; Massachusetts General Hospital, Harvard Medical School, Boston, MA, United States; Massachusetts General Hospital, Harvard Medical School, Boston, MA, United States; Harvard University, Boston, MA, United States; Massachusetts General Hospital, Harvard Medical School, Boston, MA, United States; Brigham and Women's …		F32 AG044054, NHMRC; K01 AG040197, NIH; K01 AG040197, NIH; K24 AG035007, NIH; K24 AG035007, NIH; P01 AG036694, NIH; P30 CA006516, NIH; P50 AG005134, NIH; P50 AG00513421, NIH; P50 NS051343, NIH; P50 AG005134, NIH; R01 AG026484, NIH; R01 AG027435, NIH; R01 AG034556, NIH; R01 AG037497, NIH; R01 CA075971, NIH; R01 MH090291, NIH; R01 NS070834, NIH; R01 AG034556, NIH; R01 AG037497, NIH; NIH; NIH; NIH; …	7
133	Mulder E.R., de Jong R.A., Knol D.L., Van Schijndel R.A., Cover K.S., Visser P.J., Barkhof F., Vrenken H.	Hippocampal volume change measurement: Quantitative assessment of the reproducibility of expert manual outlining and the automated methods FreeSurfer and FIRST	2014	NeuroImage	NeuroImage	VU University, Amsterdam, Netherlands; VU University, Amsterdam, Netherlands; VU University, Amsterdam, Netherlands; VU University, Amsterdam, Netherlands; VU University, Amsterdam, Netherlands; VU University, Amsterdam, Netherlands	Alzheimer's disease (AD);Automatic segmentation;Hippocampus;Magnetic resonance imaging (MRI);Manual segmentation;Mild cognitive impairment (MCI)	K01 AG030514, NIH; P30 AG010129, NIH	2
134	Huang M., Yang W., Jiang J., Wu Y., Zhang Y., Chen W., Feng Q.	Brain extraction based on locally linear representation-based classification	2014	NeuroImage	NeuroImage	Southern Medical University, Guangzhou, China	Brain extraction;Label fusion;Local anchor embedding;Locally Linear Representation-based Classification		0
135	Yu G., Liu Y., Thung K.-H., Shen D.	Multi-task linear programming discriminant analysis for the identification of progressive MCI individuals	2014	PLoS ONE	PLoS ONE	University of North Carolina at Chapel Hill, Chapel Hill, NC, United States; University of North Carolina at Chapel Hill, Chapel Hill, NC, United States; University of North Carolina at Chapel Hill, Chapel Hill, NC, United States; University of North Carolina at Chapel Hill, Chapel Hill, NC, United States; Korea University, Seoul, South Korea			0
136	Harari O., Cruchaga C., Kauwe J.S.K., Ainscough B.J., Bales K., Pickering E.H., Bertelsen S., Fagan A.M., Holtzman D.M., Morris J.C., Goate A.M.	Phosphorylated tau-Aβ42 ratio as a continuous trait for biomarker discovery for early-stage Alzheimer's disease in multiplex immunoassay panels of cerebrospinal fluid	2014	Biological Psychiatry	Biol Psychiatry	Washington University, St Louis, MO, United States; Washington University, St Louis, MO, United States; Washington University, St Louis, MO, United States; Washington University, St Louis, MO, United States; Washington University, St Louis, MO, United States; Washington University, St Louis, MO, United States; Washington University, St Louis, MO, United States; Washington University, St Louis, MO…	Alzheimer's disease (AD);Biomarker;brain proteome - Rules Based Medicine Discovery Multi-Analyte Profile 1.;Cerebrospinal fluid (CSF);heart-type fatty acid binding protein		3
137	Thung K.-H., Wee C.-Y., Yap P.T., Shen D.	Neurodegenerative disease diagnosis using incomplete multi-modality data via matrix shrinkage and completion	2014	NeuroImage	NeuroImage	University of North Carolina at Chapel Hill, Chapel Hill, NC, United States; Korea University, Seoul, South Korea	Classification;Data imputation;Matrix completion;Multi-task learning	NIH; AG041721, NIH; AG042599, NIH; EB006733, NIH; EB008374, NIH; EB009634, NIH; K01 AG030514, NIH; P30 AG010129, NIH; U01 AG024904, NIH	1
138	Kazemifar S., Drozd J.J., Rajakumar N., Borrie M.J., Bartha R.	Automated algorithm to measure changes in medial temporal lobe volume in Alzheimer disease	2014	Journal of Neuroscience Methods	J Neurosci Methods	University of Western Ontario, London, ON, Canada; University of Western Ontario, London, ON, Canada; University of Western Ontario, London, ON, Canada; University of Western Ontario, London, ON, Canada; Lawson Health Research Institute, London, ON, Canada	Alzheimer's disease (AD);Hippocampus;Medial temporal lobe segmentation;Magnetic resonance imaging (MRI);Multi-atlas;Shape		1
139	Perez-Palma E., Bustos B.I., Villaman C.F., Alarcon M.A., Avila M.E., Ugarte G.D., Reyes A.E., Opazo C., De Ferrari G.V.	Overrepresentation of glutamate signaling in Alzheimer's disease: Network-based pathway enrichment using meta-analysis of genome-wide association studies	2014	PLoS ONE	PLoS ONE	Universidad Andres Bello, Santiago, Chile; Universidad de Concepción, Concepción, Chile; University of Melbourne, Melbourne, VIC, Australia		NIH; NIH; U01 AG024904, NIH; NIH; NIH; NIH	2
140	Ortiz Garcia A., Gorriz J.M., Ramirez J., Martinez-Murcia F.J.	Automatic ROI selection in structural brain MRI using SOM 3D projection	2014	PLoS ONE	PLoS ONE	Universidad de Málaga, Málaga, Spain; University of Granada, Granada, Spain		NIH, Eli Lilly and Company; NIH, Eli Lilly and Company; U01 AG024904, NIH, Eli Lilly and Company; Eli Lilly and Company; CIHR, Eli Lilly and Company	1
141	Lim J.-S., Park Y.H., Jang J.-W., Park S.Y., Kim S.	Differential white matter connectivity in early mild cognitive impairment according to CSF biomarkers	2014	PLoS ONE	PLoS ONE	Seoul National University, Seoul, South Korea; Seoul National University, Seongnam, South Korea; Seoul National University, Seoul, South Korea			2
142	Braskie M.N., Thompson P.M.	A focus on structural brain imaging in the Alzheimer's Disease Neuroimaging Initiative	2014	Biological Psychiatry	Biol Psychiatry	University of Southern California, Los Angeles, CA, United States; University of Southern California, Los Angeles, CA, United States; University of Southern California, Los Angeles, CA, United States; University of Southern California, Los Angeles, CA, United States; University of Southern California, Los Angeles, CA, United States; University of Southern California, Los Angeles, CA, United State…	Alzheimer's disease (AD);Atrophy;Biomarker;Brain volume;Cognition;Cognitive decline;Conversion;Dementia;Hippocampus;Magnetic resonance imaging (MRI);Mild cognitive impairment (MCI);Magnetic resonance imaging (MRI);predict;Progression;Temporal lobe		4
143	Yu P., Sun J., Wolz R., Stephenson D., Brewer J.B., Fox N.C., Cole P.E., Jack Jr. C.R., Hill D.L.G., Schwarz A.J.	Operationalizing hippocampal volume as an enrichment biomarker for amnestic mild cognitive impairment trials: Effect of algorithm, test-retest variability, and cut point on trial cost, duration, and sample size	2014	Neurobiology of Aging	Neurobiol Aging	Eli Lilly and Company, Indianapolis, IN, United States; University of Texas, Houston, TX, United States; IXICO Ltd., London, United Kingdom; Imperial College London, London, United Kingdom; Critical Path Institute, Tucson, AZ, United States; University of California, San Diego, San Diego, CA, United States; University College London, London, United Kingdom; Eli Lilly and Company, Indianapolis, IN…	Biomarker;Clinical trials;Enrichment;Hippocampal volume;Hippocampus;Inclusion criterion;Magnetic resonance imaging (MRI);Structural MRI	U01 FD003865, FDA; U01 AG024904, NIH	1
144	Roberts R.O., Knopman D.S., Przybelski S.A., Mielke M.M., Kantarci K., Preboske G.M., Senjem M.L., Pankratz V.S., Geda Y.E., Boeve B.F., Ivnik R.J., Rocca W.A., Petersen R.C., Jack Jr. C.R.	Association of type 2 diabetes with brain atrophy and cognitive impairment	2014	Neurology	Neurology	Division of Epidemiology, Department of Health Sciences Research, United States; Division of Biomedical Statistics and Informatics, Department of Health Sciences Research, United States; Mayo Clinic, Rochester, MN, United States; Mayo Clinic, Rochester, MN, United States; Mayo Clinic, Rochester, MN, United States; Mayo Clinic, Scottsdale, AZ, United States; Mayo Clinic, Scottsdale, AZ, United Sta…		DHHS/OS90BC0009, NIH; K01 AG028573, NIH; K01 MH68351, NIH; P50 AG016574, NIH; P50 AG044170, NIH; R01 AG011378, NIH; R01 AG029550, NIH; R01 AG032306, NIH; R01 AG034676, NIH; R01 AG040042, NIH; R21 NS066147, NIH; RR024150, NIH; U01 96917, NIH; U01 AG006786, NIH; U01 AG024904, NIH; U01 HL096917, NIH; RWJF, NIH	10
145	Russo M.J., Gustafson D., Vazquez S., Surace E., Guinjoan S., Allegri R.F., Sevlever G., Mendez P.C., Campos J., Martin M.E., Martinetto H., Ventrice F., Amengual A., Suarez M.F., Russo G., Cohen G., Clarens M.F., Harris P., Riudavets M.	Creation of the Argentina-Alzheimer's disease neuroimaging initiative	2014	Alzheimer's and Dementia	Alzheimer's Dementia	Instituto de Investigaciones Neurológicas Raúl Carrea (FLENI), Buenos Aires, Argentina; State University of New York, Brooklyn, NY, United States; University of Gothenburg, Gothenburg, Sweden	Alzheimer's Disease Neuroimaging Initiative (ADNI);Alzheimer's disease (AD);Amyloid imaging;Biomarker;Mild cognitive impairment (MCI)		0
146	Roussotte F.F., Jahanshad N., Hibar D.P., Thompson P.M.	Altered regional brain volumes in elderly carriers of a risk variant for drug abuse in the dopamine D2 receptor gene (DRD2)	2014	Brain Imaging and Behavior	Brain Imaging Behav	University of California, Los Angeles, Los Angeles, CA, United States; University of Southern California, Los Angeles, CA, United States; University of Southern California, Los Angeles, CA, United States; University of California, Los Angeles, Los Angeles, CA, United States	DRD2;DRD2;Elderly brain structure;Neuroimaging genetics;Structural MRI		1
147	Ramanan V.K., Risacher S.L., Nho K., Kim S., Swaminathan S., Shen L., Foroud T.M., Hakonarson H., Huentelman M.J., Aisen P.S., Petersen R.C., Green R.C., Jack Jr. C.R., Koeppe R.A., Jagust W.J., Weiner M.W., Saykin A.J.	APOE and BCHE as modulators of cerebral amyloid deposition: A florbetapir PET genome-wide association study	2014	Molecular Psychiatry	Mol Psychiatry	Indiana University, Indianapolis, IN, United States; Indiana University, Indianapolis, IN, United States; Indiana University, Indianapolis, IN, United States; Indiana University, Indianapolis, IN, United States; Children's Hospital of Philadelphia, Philadelphia, PA, United States; University of Arizona, Phoenix, AZ, United States; University of California, San Diego, San Diego, CA, United States;…	Alzheimer's disease (AD);Amyloid;APOE;Butyrylcholinesterase (BCHE);[18F]AV45 PET;Genome wide association studies (GWAS)		12
148	Hohman T.J., Koran M.E.I., Thornton-Wells T.A.	Interactions between GSK3β and amyloid genes explain variance in amyloid burden	2014	Neurobiology of Aging	Neurobiol Aging	Vanderbilt University, Nashville, TN, United States	Alzheimer's Disease Neuroimaging Initiative (ADNI);Alzheimer's disease (AD);Amyloid;Imaging genetics;PET;Tau		3
149	Pereira J.B., Cavallin L., Spulber G., Aguilar C., Mecocci P., Vellas B., Tsolaki M., Kloszewska I., Soininen H., Spenger C., Aarsland D., Lovestone S., Simmons A., Wahlund L.-O., Westman E.	Influence of age, disease onset and ApoE4 on visual medial temporal lobe atrophy cut-offs	2014	Journal of Internal Medicine	J Intern Med (GBR)	Karolinska Institutet, Stockholm, Sweden; Karolinska Institutet, Stockholm, Sweden; Karolinska University Hospital, Stockholm, Sweden; University of Perugia, Perugia, Italy; University of Toulouse III, Toulouse, France; Aristotle University of Thessaloniki, Thessaloniki, Greece; Medical University of Lodz, Lodz, Poland; University of Eastern Finland, Kuopio, Finland; King's College London, London…	AddNeuroMed;Alzheimer's disease (AD);Alzheimer's Disease Neuroimaging Initiative (ADNI);Magnetic resonance imaging (MRI);Medial temporal lobe atrophy		3
150	Zhang X., Hu B., Ma X., Moore P., Chen J.	Ontology driven decision support for the diagnosis of mild cognitive impairment	2014	Computer Methods and Programs in Biomedicine	Comput Methods Programs Biomed	Lanzhou University, Lanzhou, China; Beijing University of Technology, Beijing, China; Birmingham City University, United Kingdom	Alzheimer dementia;Decision tree;Diagnosis;Magnetic resonance imaging (MRI);Mild cognitive impairment (MCI);Ontology	61210010, NSFC	4
151	Teipel S.J., Heinsen H., Amaro E., Grinberg L.T., Krause B., Grothe M.J.	Cholinergic basal forebrain atrophy predicts amyloid burden in Alzheimer's disease	2014	Neurobiology of Aging	Neurobiol Aging	University of Rostock, Rostock, Germany; German Center for Neurodegenerative Diseases, Rostock, Germany; University of Würzburg, Würtzburg, Germany; University of São Paulo, São Paulo, Brazil; University of California, San Francisco, San Francisco, CA, United States; University of São Paulo, São Paulo, Brazil; University of Rostock, Rostock, Germany	Amyloid PET;Cholinergic system;Diagnosis;Hippocampus;Predementia Alzheimer's disease (AD)	P30 AG010129, NIH; K01 G030514, NIH	6
152	Morris J.K., Vidoni E.D., Honea R.A., Burns J.M.	Impaired glycemia increases disease progression in mild cognitive impairment	2014	Neurobiology of Aging	Neurobiol Aging	University of Kansas, Fairway, KS, United States; University of Kansas, Kansas City, KS, United States	Alzheimer's disease (AD);Dementia;Diabetes;Hyperglycemia;Insulin resistance	U01 AG024904, NIH	11
153	Vidoni E.D., Morris J.K., Raider K., Burns J.M.	Reducing post-lumbar puncture headaches with small bore atraumatic needles	2014	Journal of Clinical Neuroscience	J Clin Neurosci	University of Kansas, Fairway, KS, United States; University of Kansas, Kansas City, KS, United States	Alzheimer's disease (AD);Biomarker;Dementia	U01 AG024904, NIH; NIH; NIH; Alzheimer's Association; Eli Lilly and Company; NIH; UC; P30 AG010129, NIH; K01 AG030514, NIH	0
154	Mattsson N., Insel P.S., Nosheny R.L., Trojanowski J.Q., Shaw L.M., Jack Jr. C.R., Tosun D., Weiner M.W.	Effects of cerebrospinal fluid proteins on brain atrophy rates in cognitively healthy older adults	2014	Neurobiology of Aging	Neurobiol Aging	University of California, San Francisco, San Francisco, CA, United States; University of Gothenburg, Mölndal, Sweden; University of California, San Francisco, San Francisco, CA, United States; University of Pennsylvania, Philadelphia, PA, United States; Mayo Clinic, Rochester, MN, United States	Alzheimer's disease (AD);Atrophy;Biomarker;Cerebrospinal fluid (CSF);Longitudinal	U01 AG024904, NIH; R01 AG011378, NIH; R01 AG041851, NIH; R01 AG037551, NIH; U01 HL096917, NIH; U01 AG032438, NIH; U01 AG024904, NIH	7
155	Mukherjee S., Kim S., Ramanan V.K., Gibbons L.E., Nho K., Glymour M.M., Ertekin-Taner N.N., Montine T.J., Saykin A.J., Crane P.K.	Gene-based GWAS and biological pathway analysis of the resilience of executive functioning	2014	Brain Imaging and Behavior	Brain Imaging Behav	University of Washington, Seattle, WA, United States; Indiana University, Indianapolis, IN, United States; Harvard University, Boston, MA, United States; Mayo Clinic, Jacksonville, FL, United States	Alzheimer's disease (AD);Executive function;Genes;Memory;Pathway;Resilience	U01 AG024904, NIH; P30 AG010129, NIH; K01 AG030514, NIH; R01 AG029672, NIH; R13 AG030995, NIH; P50 AG05136, NIH; R01 AG032990, NIH; P50 AG016574, NIH; NIH; CIHR	2
156	Dubey R., Zhou J., Wang Y., Thompson P.M., Ye J.	Analysis of sampling techniques for imbalanced data: An n=648 ADNI study	2014	NeuroImage	NeuroImage	Arizona State University, Tempe, AZ, United States; Arizona State University, Tempe, AZ, United States; University of California, Los Angeles, Los Angeles, CA, United States	Alzheimer's disease (AD);Classification;Feature selection;Imbalanced data;Oversampling;Undersampling	NIH; NIH; U01 AG024904, NIH	5
157	Jefferson A.L., Gifford K.A., Damon S.M., Chapman W.G., Liu D., Sparling J., Dobromyslin V., Salat D.H.	Gray & white matter tissue contrast differentiates Mild Cognitive Impairment converters from non-converters	2014	Brain Imaging and Behavior	Brain Imaging Behav	Vanderbilt University, Nashville, TN, United States; Boston University, Boston, MA, United States; Veterans Affairs Boston Healthcare System, Boston, MA, United States; Vanderbilt University, Nashville, TN, United States; Massachusetts General Hospital, Harvard Medical School, Boston, MA, United States; Massachusetts General Hospital, Harvard Medical School, Boston, MA, United States	Imaging markers;Mild cognitive impairment (MCI);Tissue contrast;white matter (WM)		0
158	Epstein N.U., Guo R., Farlow M.R., Singh J.P., Fisher J.M.	Medication for alzheimer's disease and associated fall hazard: A retrospective cohort study from the alzheimer's disease neuroimaging initiative	2014	Drugs and Aging	Drugs Aging	Hines VA Medical Center, Hines, IL, United States; Loyola University Chicago, Maywood, IL, United States; Loyola University Chicago, Maywood, IL, United States; Indiana University, Indianapolis, IN, United States; Indiana University, Indianapolis, IN, United States		P30, NIH	1
159	Yamane T., Ikari Y., Nishio T., Ishii K., Kato T., Ito K., Silverman D.H.S., Senda M., Asada T., Arai H., Sugishita M., Iwatsubo T.	Visual-statistical interpretation of 18F-FDG-PET images for characteristic alzheimer patterns in a multicenter study: Inter-rater concordance and relationship to automated quantitative evaluation	2014	American Journal of Neuroradiology	Am J Neuroradiol	Institute of Biomedical Research and Innovation, Kobe, Japan; Kinki University, Osakasayama, Japan; Tokyo Metropolitan Institute of Gerontology, Tokyo, Japan; National Center for Geriatrics and Gerontology, Obu, Japan; University of California, Los Angeles, Los Angeles, CA, United States; University of Tsukuba, Ibaraki, Japan; Tohoku University, Sendai, Japan; Institute of Brain and Blood Vessels…			3
160	Ribbens A., Hermans J., Maes F., Vandermeulen D., Suetens P.	Unsupervised segmentation, clustering, and groupwise registration of heterogeneous populations of brain mr images	2014	IEEE Transactions on Medical Imaging	IEEE Trans Med Imaging	Department of Electrical Engineering (ESAT/ PSI), Medical Image Computing Group, Belgium; KU Leuven, Leuven, Belgium; KU Leuven, Leuven, Belgium; Department of Electrical Engineering (ESAT/ PSI), Medical Image Computing Group, Belgium; KU Leuven, Leuven, Belgium	Atlas stratification;Image clustering;Pattern recognition;Population analysis;Registration;Segmentation		1
161	Desikan R.S., Thompson W.K., Holland D., Hess C.P., Brewer J.B., Zetterberg H., Blennow K., Andreassen O.A., McEvoy L.K., Hyman B.T., Dale A.M.	The role of clusterin in amyloid-β-associated neurodegeneration	2014	JAMA Neurology	JAMA Neurol	University of California, San Diego, San Diego, CA, United States; University of California, San Diego, San Diego, CA, United States; University of California, San Diego, San Diego, CA, United States; University of California, San Francisco, San Francisco, CA, United States; Göteburg University, Mölndal, Gotheburg, Sweden; University College London, London, United Kingdom; University of Oslo, Osl…		NIH; U01 AG024904, NIH; NIH; NIH; FNIH	4
162	Wang Y., Nie J., Yap P.T., Li G., Shi F., Geng X., Guo L., Shen D.	Knowledge-guided robust MRI brain extraction for diverse large-scale neuroimaging studies on humans and non-human primates	2014	PLoS ONE	PLoS ONE	Northwestern Polytechnical University, Xi'an, Shanxi, China; University of North Carolina at Chapel Hill, Chapel Hill, NC, United States; National Institute on Drug Abuse, Baltimore, MD, United States; Korea University, Seoul, South Korea		2012-005741, Dana Foundation; 61273362, NSFC, Dana Foundation; 61333017, NSFC, Dana Foundation; AG041721, NIH, Dana Foundation; AG042599, NIH, Dana Foundation; EB006733, NIH, Dana Foundation; EB008374, NIH, Dana Foundation; EB009634, NIH, Dana Foundation; K01 AG030514, NIH, Dana Foundation; MH100217, NIH, Dana Foundation; P30 AG010129, NIH, Dana Foundation; U01 AG024904, NIH, Dana Foundation; Dan…	4
163	Nigro S., Cerasa A., Zito G., Perrotta P., Chiaravalloti F., Donzuso G., Fera F., Bilotta E., Pantano P., Quattrone A.	Fully automated segmentation of the pons and midbrain using human T1 MR brain images	2014	PLoS ONE	PLoS ONE	National Research Council, Catanzaro, Italy; University Magna Graecia, Catanzaro, Italy; National Research Council, Rome, Italy; S. Giovanni Calibita Fatebenefratelli Hospital, Rome, Italy; University of Calabria, Cosenza, Italy; University Magna Graecia, Catanzaro, Italy		NIH; NIH; K01 AG030514, NIH; P30 AG010129, NIH; U01 AG024904, NIH; NIH; NIH	1
164	Runtti H., Mattila J., Van Gils M., Koikkalainen J.R., Soininen H., Lotjonen J.	Quantitative evaluation of disease progression in a longitudinal mild cognitive impairment cohort	2014	Journal of Alzheimer's Disease	J Alzheimer's Dis	VTT Technical Research Centre of Finland, Tampere, Finland; University of Eastern Finland, Kuopio, Finland	Alzheimer's disease (AD);Biomarker;Data mining;decision support techniques;Early diagnosis;Mild cognitive impairment (MCI)	EC; EU-Grant-224328, EC	1
165	Shamonin D.P., Bron E.E., Lelieveldt B.P.F., Smits M., Klein S., Staring M.	Fast parallel image registration on CPU and GPU for diagnostic classification of Alzheimer's disease	2014	Frontiers in Neuroinformatics	Front Neuroinformatics	Leiden University Medical Center, Leiden, Netherlands; Erasmus MC University, Rotterdam, Netherlands; Delft University of Technology, Delft, Netherlands; Erasmus MC University, Rotterdam, Netherlands	Acceleration;Alzheimer's disease (AD);Elastix;Image registration;OpenCL;Parallelization	U01 AG024904, NIH	4
166	Nettiksimmons J., DeCarli C.S., Landau S.M., Beckett L.A.	Biological heterogeneity in ADNI amnestic mild cognitive impairment	2014	Alzheimer's and Dementia	Alzheimer's Dementia	University of California, San Francisco, San Francisco, CA, United States; University of California, Davis, Sacramento, CA, United States; University of California, Berkeley, Berkeley, CA, United States; University of California, Davis, Sacramento, CA, United States	Alzheimer's Disease Neuroimaging Initiative (ADNI);Alzheimer's disease (AD);Amnesic mild cognitive impairment (MCI);Clustering;Heterogeneity		2
167	Li H., Liu Y., Gong P., Zhang C., Ye J.	Hierarchical interactions model for predicting Mild Cognitive Impairment (MCI) to Alzheimer's Disease (AD) conversion	2014	PLoS ONE	PLoS ONE	Tsinghua University, Beijing, China; Arizona State University, Tempe, AZ, United States		NIH, NSFC; NIH, NSFC; 61021063, NSFC; 61075004, NSFC; 91120301, NSFC; U01 AG024904, NIH, NSFC	2
168	Cavedo E., Redolfi A., Angeloni F., Babiloni C., Lizio R., Chiapparini L., Bruzzone M.G., Aquino D., Sabatini U., Alesiani M., Cherubini A., Salvatore E., Soricelli A., Vernieri F., Scrascia F., Sinforiani E., Chiarati P., Bastianello S., Montella P., Corbo D., Tedeschi G., Marino S., Baglieri A., De Salvo S., Carducci F., Quattrocchi C.C., Cobelli M., Frisoni G.B.	The Italian Alzheimer's disease neuroimaging initiative (I-ADNI): Validation of structural MR imaging	2014	Journal of Alzheimer's Disease	J Alzheimer's Dis	IRCCS San Giovanni di Dio Fatebenefratelli, Brescia, Italy; Universit?e Pierre et Marie Curie, Paris, France; IRCCS Fondazione SDN per la Ricerca e l'Alta Formazione in Diagnostica Nucleare, Naples, Italy; University of Rome la Sapienza, Rome, Italy; IRCCS San Raffaele Pisana, Rome, Italy; Fondazione IRCCS Istituto Neurologico Carlo Besta, Milan, Italy; Santa Lucia Foundation, Rome, Italy; Univer…	Alzheimer's disease (AD);Hippocampus;Intracranial volume;Magnetic resonance imaging (MRI);Mild cognitive impairment (MCI);Standard operating procedures	U01 AG024904, NIH	0
169	Delrieu J., Desmidt T., Camus V., Sourdet S., Boutoleau-Bretonniere C., Mullin E., Vellas B., Payoux P., Lebouvier T.	Apathy as a feature of prodromal Alzheimer's disease: An FDG-PET ADNI study	2014	International Journal of Geriatric Psychiatry	Int J Geriatr Psychiatry	Toulouse University Hospital, Toulouse, France; CHU de Tours, Tours, France; CHU de Nantes, Nantes, France; CHU de NiceNice, France; University of Toulouse III, Toulouse, France; Toulouse University Hospital, Toulouse, France; University of Toulouse III, Toulouse, France	Alzheimer's disease (AD);Alzheimer's Disease Neuroimaging Initiative (ADNI);Apathy;Biomarker;[18F]FDG PET;Mild cognitive impairment (MCI)		0
170	Johnston J.M., Hu W.T., Fardo D.W., Greco S.J., Perry G., Montine T.J., Trojanowski J.Q., Shaw L.M., Ashford J.W., Tezapsidis N.	Low plasma leptin in cognitively impaired ADNI subjects: Gender differences and diagnostic and therapeutic potential	2014	Current Alzheimer Research	Curr Alzheimer Res	Neurotez Inc, Bridgewater, NJ, United States; University of Kentucky, Lexington, KY, United States; University of Kentucky, Lexington, KY, United States; University of Texas, San Antonio, TX, United States; University of Washington, Seattle, WA, United States; University of Pennsylvania, Philadelphia, PA, United States; Stanford University, Stanford, CA, United States	Alzheimer's disease (AD);Alzheimer's Disease Neuroimaging Initiative (ADNI);APOE;Leptin;Leptin replacement;Mild cognitive impairment (MCI)	ADDF, NSF; CIHR, NIH; NIH; NIH; K01 AG030514, NIH; P30 AG010129, NIH; SBIR-5R44AG029670, NIH; U01 AG024904, NIH	5
171	Zhan L., Bernstein M.A., Borowski B.J., Jack Jr. C.R., Thompson P.M.	Evaluation of diffusion imaging protocols for the Alzheimer's disease neuroimaging initiative	2014	ISBI'14	ISBI	University of California, Los Angeles, Los Angeles, CA, United States; University of Southern California, Los Angeles, CA, United States; Mayo Clinic, Rochester, MN, United States; University of California, Los Angeles, Los Angeles, CA, United States	Anisotropy;Brain network;Connectivity;Diffusion MRI;Protocols;Signal-to-noise ratio (SNR)		0
172	Shi J., Lepore N., Gutman B.A., Thompson P.M., Baxter L.C., Caselli R.J., Wang Y.	Genetic influence of apolipoprotein E4 genotype on hippocampal morphometry: An N = 725 surface-based Alzheimer's disease neuroimaging initiative study	2014	Human Brain Mapping	Hum Brain Mapp	Arizona State University, Tempe, AZ, United States; Children's Hospital Los Angeles, Los Angeles, CA, United States; University of Southern California, Los Angeles, CA, United States; Erasmus MC University, Rotterdam, Netherlands; University of California, Los Angeles, Los Angeles, CA, United States; Barrow Neurological Institute, Phoenix, AZ, United States; Mayo Clinic, Scottsdale, AZ, United St…	Alzheimer's disease (AD);APOE ?4;Hippocampus;Magnetic resonance imaging (MRI);Multivariate tensor-based morphometry		4
173	Koppel J., Sunday S., Goldberg T.E., Davies P., Christen E., Greenwald B.S.	Psychosis in Alzheimer's disease is associated with frontal metabolic impairment and accelerated decline in working memory: Findings from the Alzheimer's disease neuroimaging initiative	2014	American Journal of Geriatric Psychiatry	Am J Geriatr Psychiatry	Feinstein Institute for Medical Research, Manhasset, NY, United States	Alzheimer's disease (AD);Frontal;Hypofrontality;Psychosis;Working memory	BMS, Dana Foundation; NIH, Dana Foundation; NIH, Dana Foundation; U01 AG024904, NIH, Dana Foundation; Dana Foundation; GSK, Dana Foundation; K01 AG030514, NIH, Dana Foundation; P30 AG010129, NIH, Dana Foundation; Dana Foundation	4
174	Gomar J.J., Conejero-Goldberg C., Davies P., Goldberg T.E.	Extension and refinement of the predictive value of different classes of markers in ADNI: Four-year follow-up data	2014	Alzheimer's and Dementia	Alzheimer's Dementia	Feinstein Institute for Medical Research, Manhasset, NY, United States; Hermanas Hospitalarias, Barcelona, Spain; Hofstra University, Hempstead, NY, United States	Alzheimer's disease (AD);Cognition;Cerebrospinal fluid (CSF);Mild cognitive impairment (MCI);Magnetic resonance imaging (MRI);[18F]FDG PET		3
175	Brunton S., Gunasinghe C., Jones N., Kempton M.J., Westman E., Simmons A.	A voxel-based morphometry comparison of the 3.0T ADNI-1 and ADNI-2 volumetric MRI protocols	2014	International Journal of Geriatric Psychiatry	Int J Geriatr Psychiatry	King's College London, London, United Kingdom; King's College London, London, United Kingdom; Karolinska Institutet, Stockholm, Sweden	ADNI-1;ADNI-2;Cerebrospinal fluid (CSF);Grey matter (GM);Magnetic resonance imaging (MRI);white matter (WM)		0
176	Teng E., Chow N., Hwang K.S., Thompson P.M., Gylys K.H., Cole G.M., Jack Jr. C.R., Shaw L.M., Trojanowski J.Q., Soares H.D., Weiner M.W., Apostolova L.G.	Low plasma ApoE levels are associated with smaller hippocampal size in the alzheimer's disease neuroimaging initiative cohort	2014	Dementia and Geriatric Cognitive Disorders	Dementia Geriatr Cogn Disord	University of California, Los Angeles, Los Angeles, CA, United States; University of Southern California, Los Angeles, CA, United States; University of California, Los Angeles, Los Angeles, CA, United States; University of California, Los Angeles, Los Angeles, CA, United States; Veterans Affairs Greater Los Angeles Healthcare System, Los Angeles, CA, United States; Mayo Clinic, Rochester, MN, Uni…	Alzheimer's Disease Neuroimaging Initiative (ADNI);Alzheimer's disease (AD);APOE;Biomarker;Hippocampus;Magnetic resonance imaging (MRI);Mild cognitive impairment (MCI)		0
177	Trzepacz P.T., Yu P., Sun J., Schuh K., Case M., Witte M.M., Hochstetler H., Hake A.	Comparison of neuroimaging modalities for the prediction of conversion from mild cognitive impairment to alzheimer's dementia	2014	Neurobiology of Aging	Neurobiol Aging	Eli Lilly and Company, Indianapolis, IN, United States; Indiana University, Indianapolis, IN, United States; Bucher and Christian Consulting Inc, Indianapolis, IN, United States; Eli Lilly and Company, Indianapolis, IN, United States	Alzheimer's Disease Neuroimaging Initiative (ADNI);Alzheimer's disease (AD);Amyloid imaging;APOE;Biomarker;Conversion;Dementia;[18F]FDG PET;Mild cognitive impairment (MCI);Magnetic resonance imaging (MRI);Neuroimaging;PiB PET	U01 AG024904, NIH; P30 AG010129, NIH; K01 AG030514, NIH	8
178	Nudelman K.N., Risacher S.L., West J.D., McDonald B.C., Gao S., Saykin A.J.	Association of cancer history with alzheimer's disease onset and structural brain changes	2014	Frontiers in Physiology	Front Physiol	Indiana University, Indianapolis, IN, United States; Indiana University, Indianapolis, IN, United States; Indiana University, Indianapolis, IN, United States; Indiana University, Indianapolis, IN, United States; Indiana University, Indianapolis, IN, United States; Indiana University, Indianapolis, IN, United States	Alzheimer's Disease Neuroimaging Initiative (ADNI);Alzheimer's disease (AD);APOE;Cancer;Genetics;Grey matter (GM);Inverse association;Magnetic resonance imaging (MRI)	P30 AG10133, NIH; R01 AG19771, NIH; R25 CA117865, NIH; R25 CA117865, NIH; U01 AG024904, NIH	0
179	Shpanskaya K.S., Choudhury K.R., Hostage C.A., Murphy K.R., Petrella J.R., Doraiswamy P.M.	Educational attainment and hippocampal atrophy in the Alzheimer's disease neuroimaging initiative cohort	2014	Journal of Neuroradiology	J Neuroradiol	Duke University, Durham, NC, United States; Duke University, Durham, NC, United States; Duke University, Durham, NC, United States	Alzheimer's disease (AD);Cognitive reserve;Education;Hippocampal volume		1
180	Diaz-De-Grenu L.Z., Acosta-Cabronero J., Chong Y.F.V., Pereira J.M.S., Sajjadi S.A., Williams G.B., Nestor P.J.	A brief history of voxel-based grey matter analysis in Alzheimer's disease	2014	Journal of Alzheimer's Disease	J Alzheimer's Dis	University of Cambridge, Cambridge, United Kingdom; University of Cambridge, Cambridge, United Kingdom; University of Coimbra, Coimbra, Portugal; University of Cambridge, Cambridge, United Kingdom; German Center for Neurodegenerative Diseases, Magdeburg, Germany	Alzheimer's disease (AD);Atrophy;Computer-assisted;Diagnosis;Image interpretation;Magnetic resonance imaging (MRI)	MRC	5
181	Dodge H.H., Zhu J., Harvey D.J., Saito N., Silbert L.C., Kaye J.A., Koeppe R.A., Albin R.L.	Biomarker progressions explain higher variability in stage-specific cognitive decline than baseline values in Alzheimer disease	2014	Alzheimer's and Dementia	Alzheimer's Dementia	Oregon Health and Science University, Portland, OR, United States; University of Michigan, Ann Arbor, MI, United States; University of Michigan, Ann Arbor, MI, United States; University of Michigan, Ann Arbor, MI, United States; University of California, Davis, Sacramento, CA, United States; Portland Veteran Affairs Medical Center, Portland, OR, United States; University of Michigan, Ann Arbor, M…	Alzheimer's Disease Neuroimaging Initiative (ADNI);ADNI-exe;ADNI-mem;Biomarker;Biomarker progressions;Cognitive decline;[18F]FDG PET;Mild cognitive impairment (MCI);MRI volume	R01 AG036772, NIH; P30 AG008017, NIH; P30 AG010129, NIH; R13 AG030995, NIH	1
183	Duarte J., Aidos H., Fred A.	Feature extraction in pet images for the diagnosis of Alzheimer's disease	2014	ICPRAM'14	ICPRAM	Instituto de Telecomunicações, Lisbon, Portugal	Alzheimer's disease (AD);Computer Aided Diagnosis (CAD);Image classification;Image segmentation		0
184	Andrade De Oliveira A., Carthery-Goulart M.T., Oliveira Junior P.P.D.M., Carrettiero D.C., Sato J.R.	Defining multivariate normative rules for healthy aging using neuroimaging and machine learning: An application to Alzheimer's disease	2014	Journal of Alzheimer's Disease	J Alzheimer's Dis	Universidade Federal Do ABC, Santo-André, SP, Brazil; Universidade de São Paulo, Santo-André, SP, Brazil; Universidade Federal Do ABC, Santo-André, SP, Brazil	Dementia;Neurodegeneration;Neuroimaging;normative;outliers;Pattern recognition;Support vector machine (SVM)		1
185	Marchewka A., Kherif F., Krueger G., Grabowska A., Frackowiak R., Draganski B.	Influence of magnetic field strength and image registration strategy on voxel-based morphometry in a study of Alzheimer's disease	2014	Human Brain Mapping	Hum Brain Mapp	University of Lausanne, Lausanne, Switzerland; Nencki Institute of Experimental Biology, Warsaw, Poland; Siemens Schweiz AG, Renens, Switzerland; Nencki Institute of Experimental Biology, Warsaw, Poland; Max Planck Institute, Leipzig, Germany	Diffeomorphic registration;Disease-specific template;Multi-centre study;Voxel-based morphometry (VBM)	320030_135679, SNSF	3
186	Liu M., Zhang D.-Q., Shen D.	Hierarchical fusion of features and classifier decisions for Alzheimer's disease diagnosis	2014	Human Brain Mapping	Hum Brain Mapp	Shanghai Jiao Tong University, Shanghai, China; University of North Carolina at Chapel Hill, Chapel Hill, NC, United States; Nanjing University of Aeronautics and Astronautics, Nanjing, Jiangsu, China	Alzheimer's disease (AD);Brain disease diagnosis;Hierarchical classification;Local patch;Mild cognitive impairment (MCI);Support vector machine (SVM) classifier		5
187	Liu F., Wee C.-Y., Chen H., Shen D.	Inter-modality relationship constrained multi-modality multi-task feature selection for Alzheimer's Disease and mild cognitive impairment identification	2014	NeuroImage	NeuroImage	University of Electronic Science and Technology of China, Chengdu, Sichuan, China; University of North Carolina at Chapel Hill, Chapel Hill, NC, United States; Korea University, Seoul, South Korea	Alzheimer's disease (AD);Inter-modality relationship;Mild cognitive impairment (MCI);Multi-kernel support vector machine;Multi-task feature selection	EB006733, NIH; EB008374, NIH; EB009634, NIH; AG041721, NIH; MH100217, NIH; AG042599, NIH	9
188	Nho K., West J.D., Li H., Henschel R., Tavares M.C., Bharthur A., Weiner M.W., Green R.C., Toga A.W., Saykin A.J.	Comparison of multi-sample variant calling methods for whole genome sequencing	2014	International Conference on Systems Biology	Int Conf Syst Biol	Indiana University, Indianapolis, IN, United States; Indiana University, Indianapolis, IN, United States; Indiana University, Indianapolis, IN, United States; University of California, San Francisco, San Francisco, CA, United States; Brigham and Women's Hospital, Harvard Medical School, Boston, MA, United States; University of Southern California, Los Angeles, CA, United States	Alzheimer's Disease Neuroimaging Initiative (ADNI);GATK;HaplotypeCaller;multi-sample variant calling;whole genome sequencing	CNS0521433, NSF	0
189	Weiner M.W., Veitch D.P., Hayes J., Neylan T., Grafman J., Aisen P.S., Petersen R.C., Jack Jr. C.R., Jagust W.J., Trojanowski J.Q., Shaw L.M., Saykin A.J., Green R.C., Harvey D.J., Toga A.W., Friedl K.E., Pacifico A., Sheline Y., Yaffe K., Mohlenoff B.	Effects of traumatic brain injury and posttraumatic stress disorder on Alzheimer's disease in veterans, using the Alzheimer's Disease Neuroimaging Initiative	2014	Alzheimer's and Dementia	Alzheimer's Dementia	University of California, San Francisco, San Francisco, CA, United States; University of California, San Francisco, San Francisco, CA, United States; University of California, San Francisco, San Francisco, CA, United States; University of California, San Francisco, San Francisco, CA, United States; University of California, San Francisco, San Francisco, CA, United States; Northwestern University,…	Alzheimer's disease (AD);Neuroimaging;Posttraumatic stress disorder;Traumatic brain injury;Veterans	NIH; NIH	2
190	Hill D.L.G., Schwarz A.J., Isaac M., Pani L., Vamvakas S., Hemmings R., Carrillo M.C., Yu P., Sun J., Beckett L.A., Boccardi M., Brewer J.B., Brumfield M., Cantillon M., Cole P.E., Fox N.C., Frisoni G.B., Jack Jr. C.R., Kelleher T., Luo F., Novak G.P., Maguire P., Meibach R., Patterson P., Bain L.J., Sampaio C., Raunig D., Soares H.D., Suhy J., Wang H., Wolz R., Stephenson D.	Coalition Against Major Diseases/European Medicines Agency biomarker qualification of hippocampal volume for enrichment of clinical trials in predementia stages of Alzheimer's disease	2014	Alzheimer's and Dementia	Alzheimer's Dementia	IXICO Ltd., London, United Kingdom; Eli Lilly and Company, Indianapolis, IN, United States; European Medicines Agency, London, United Kingdom; Alzheimer's Association, Chicago, IL, United States; University of Texas, Houston, TX, United States; University of California, Davis, Sacramento, CA, United States; IRCCS San Giovanni di Dio Fatebenefratelli, Brescia, Italy; University of California, San …	Alzheimer's disease (AD);Alzheimer's Disease Neuroimaging Initiative (ADNI);Hippocampal volume;Mild cognitive impairment (MCI)		2
191	Stuhler E., Berthold M.R.	Dementia-related features in longitudinal MRI: Tracking keypoints over time	2014	Lecture Notes in Computer Science	LNCS	University of Konstanz, Konstanz, Germany	Alzheimer's Disease Neuroimaging Initiative (ADNI);Local-invariant features;Longitudinal MRI;Scale-space extrema;Tracking		0
192	Zhu X., Suk H.-I., Shen D.	Matrix-similarity based loss function and feature selection for Alzheimer's disease diagnosis	2014	IEEE Computer Society Conference on Computer Vision and Pattern Recognition	CVPR	University of North Carolina at Chapel Hill, Chapel Hill, NC, United States			4
193	Zhu X., Suk H.-I., Shen D.	Multi-modality canonical feature selection for Alzheimer's disease diagnosis	2014	Lecture Notes in Computer Science	LNCS	University of North Carolina at Chapel Hill, Chapel Hill, NC, United States		61263035, NSFC, NIH; AG041721, NIH; AG042599, NIH; EB006733, NIH; EB008374, NIH; EB009634, NIH; MH100217, NIH	1
194	Voevodskaya O., Simmons A., Nordenskjold R., Kullberg J., Ahlstrom H., Lind L., Wahlund L.-O., Larsson E.-M., Westman E.	The effects of intracranial volume adjustment approaches on multiple regional MRI volumes in healthy aging and Alzheimer's disease	2014	Frontiers in Aging Neuroscience	Front Aging Neurosci	Karolinska Institutet, Stockholm, Sweden; King's College London, London, United Kingdom; NIHR Biomedical Research, London, United Kingdom; Uppsala University, Uppsala, Sweden; Uppsala University, Uppsala, Sweden	Alzheimer's disease (AD);Gender dimorphism;Healthy aging;Intracranial volume;Neuroimaging;Normalization		0
195	Leuzy A., Zimmer E.R., Gauthier S., Rosa-Neto P.	Amyloid imaging in Alzheimer's disease: A potential new era of personalized medicine?	2014	Translational Neuroscience	Transl Neurosci	Douglas Mental Health University Institute, Montreal, QC, Canada; Douglas Mental Health University Institute, Montreal, QC, Canada; Federal University of Rio Grande Do Sul, Porto Alegre, Brazil	Alzheimer's disease (AD);Amyloid cascade hypothesis;Personalized medicine	NIRG-08-92090, Alzheimer's Association	1
196	Min R., Wu G., Cheng J., Wang Q., Shen D.	Multi-atlas based representations for Alzheimer's disease diagnosis	2014	Human Brain Mapping	Hum Brain Mapp	University of North Carolina at Chapel Hill, Chapel Hill, NC, United States; Shanghai Jiao Tong University, Shanghai, China; Korea University, Seoul, South Korea	Alzheimer's disease diagnosis;Brain classification;Multi-atlas based morphometry	AG041721, NIH; AG042599, NIH; EB006733, NIH; EB008374, NIH; EB009634, NIH; MH100217, NIH	2
197	Ben Ahmed O., Benois-Pineau J., Allard M., Ben Amar C., Catheline G.	Classification of Alzheimer’s disease subjects from MRI using hippocampal visual features	2014	Multimedia Tools and Applications	Multimedia Tools Appl	University of Bordeaux, Bordeaux, France; University of Bordeaux, Bordeaux, France; University of Sfax, Sfax, Tunisia	Bag-of-Visual-Words;Circular Harmonic Functions descriptors;Content based visual indexing;Cerebrospinal fluid (CSF);Hippocampus;Late fusion;Support vector machine (SVM);Visual features		0
198	Ouyang X., Sun X., Guo T., Sun Q., Chen K., Yao L., Wu X., Guo X.	Independent component analysis of DTI data reveals white matter covariances in Alzheimer's disease	2014	Progress in Biomedical Optics and Imaging - Proceedings of SPIE	Progr Biomed Opt Imaging Proc SPIE	Beijing Normal University, Beijing, China; University of Arizona, Phoenix, AZ, United States; Beijing Normal University, Beijing, China	Alzheimer's disease (AD);Diffusion tensor imaging (DTI);Fractional anisotropy;Independent component analysis (ICA)	NIH, Eli Lilly and Company; NIH, Eli Lilly and Company; U01 AG024904, NIH, Eli Lilly and Company; Eli Lilly and Company; K01 AG030514, NIH, Eli Lilly and Company; P30 AG010129, NIH, Eli Lilly and Company	0
199	Peterson D., Munger C., Crowley J., Corcoran C.D., Cruchaga C., Goate A.M., Norton M.C., Green R.C., Munger R.G., Breitner J.C.S., Welsh-Bohmer K.A., Lyketsos C.G., Tschanz J.T., Kauwe J.S.K.	Variants in PPP3R1 and MAPT are associated with more rapid functional decline in Alzheimer's disease: The Cache County Dementia Progression Study	2014	Alzheimer's and Dementia	Alzheimer's Dementia	Brigham Young University, Provo, UT, United States; Utah State University, Logan, UT, United States; Utah State University, Logan, UT, United States; Washington University, St Louis, MO, United States; Washington University, St Louis, MO, United States; Utah State University, Logan, UT, United States; Utah State University, Logan, UT, United States; Harvard Medical School, Boston, MA, United Stat…	Alzheimer's disease (AD);Association;Genetics;Micro-tubule associated protein (MAPT);PPP3R1;Rate of progression	K01 AG030514, NIH, Dana Foundation; K24 AG027841, NIH, Dana Foundation; MNIRG-11-205368, Dana Foundation; P30 AG010129, NIH, Dana Foundation; P30 NS069329-01, NIH, Dana Foundation; P50 AG005146, NIH, Dana Foundation; R01 HG005092, NIH, Dana Foundation; R01 HG02213, NIH, Dana Foundation; R01 AG021136, NIH, Dana Foundation; R01 AG042611, NIH, Dana Foundation; R01 AG11380, NIH, Dana Foundation; U01 …	4
200	Ahmed O.B., Benois-Pineau J., Allard M., Catheline G., Amar C.B.	Diffusion tensor imaging retrieval for Alzheimer's disease diagnosis	2014	International Workshop on Content-Based Multimedia Indexing	Proc Int Workshop Content-Based Multimedia Index	University of Bordeaux, Bordeaux, France; University of Bordeaux, Bordeaux, France; University of Sfax, Sfax, Tunisia			0
201	Zhang Z., Huang H., Shen D.	Integrative analysis of multi-dimensional imaging genomics data for alzheimer's disease prediction	2014	Frontiers in Aging Neuroscience	Front Aging Neurosci	University of North Carolina at Chapel Hill, Chapel Hill, NC, United States; University of Texas at Arlington, Arlington, TX, United States	Alzheimer's disease prediction;Binary and multiclass classification;Feature selection;Imaging genomics;Modality integration		0
202	Marshall G.A., Zoller A.S., Kelly K.E., Amariglio R.E., Locascio J.J., Johnson K.A., Sperling R.A., Rentz D.M., Alzheimer's Disease Neuroimaging Initiative (ADNI)	Everyday cognition scale items that best discriminate between and predict progression from clinically normal to mild cognitive impairment	2014	Current Alzheimer Research	Curr Alzheimer Res	Center for Alzheimer Research and Treatment, Boston, MA, United States; Brigham and Women's Hospital, Harvard Medical School, Boston, MA, United States; Massachusetts General Hospital, Harvard Medical School, Boston, MA, United States; Boston University, Boston, MA, United States; Department of Psychiatry, Boston, MA, United States; Massachusetts General Hospital, Harvard Medical School, Boston, …	Activities of daily living;Alzheimer's disease (AD);Clinical assessment;Clinically normal elderly;Daily functioning;Mild cognitive impairment (MCI)		1
203	Young A.L., Oxtoby N.P., Daga P., Cash D.M., Fox N.C., Ourselin S., Schott J.M., Alexander D.C.	A data-driven model of biomarker changes in sporadic Alzheimer's disease	2014	Brain	Brain	University College London, London, United Kingdom; University College London, London, United Kingdom	Alzheimer's disease (AD);Biomarker ordering;Biomarker;Disease progression;Event-based model		3
204	Mattsson N., Tosun D., Insel P.S., Simonson A., Jack Jr. C.R., Beckett L.A., Donohue M.C., Jagust W.J., Schuff N., Weiner M.W.	Association of brain amyloid-β with cerebral perfusion and structure in Alzheimer's disease and mild cognitive impairment	2014	Brain	Brain	University of California, San Francisco, San Francisco, CA, United States; University of Gothenburg, Mölndal, Sweden; University of California, San Francisco, San Francisco, CA, United States; Mayo Clinic, Rochester, MN, United States; University of California, Davis, Sacramento, CA, United States; University of California, San Diego, San Diego, CA, United States; University of California, Berkel…	Alzheimer's disease (AD);A? amyloid;Magnetic resonance imaging (MRI);perfusion imaging;PET	K01 AG030514, NIH; P30 AG010129, NIH; U01 AG024904, NIH	3
205	Tsao S., Gajawelli N., Zhou J., Shi J., Ye J., Wang Y., Lepore N.	Evaluating the predictive power of multivariate tensor-based morphometry in Alzheimer's disease progression via convex fused sparse group Lasso	2014	Progress in Biomedical Optics and Imaging - Proceedings of SPIE	Progr Biomed Opt Imaging Proc SPIE	University of Washington, Seattle, WA, United States; Children's Hospital Los Angeles, Los Angeles, CA, United States; Arizona State University, Tempe, AZ, United States	Alzheimer's Disease Assessment Scale-cognitive subscale (ADAS-Cog);Alzheimer's disease (AD);Disease progression;Feature selection;Fused Lasso;Hippocampus;Multi-task learning;Tensor-based morphometry (TBM)	NIH; NIH; U01 AG024904, NIH	0
206	Lebedeva A., Westman E., Lebedev A.V., Li X., Winblad B., Simmons A., Wahlund L.-O., Aarsland D.	Structural brain changes associated with depressive symptoms in the elderly with Alzheimer's disease	2014	Journal of Neurology, Neurosurgery and Psychiatry	J Neurol Neurosurg Psychiatry	Karolinska Institutet, Stockholm, Sweden; Stavanger University Hospital, Stavanger, Norway; King's College London, London, United Kingdom; NIHR Biomedical Research, London, United Kingdom; NIHR Biomedical Research, London, United Kingdom			0
207	Shen L., Thompson P.M., Potkin S.G., Bertram L., Farrer L.A., Foroud T.M., Green R.C., Hu X., Huentelman M.J., Kim S., Kauwe J.S.K., Li Q., Liu E., Macciardi F., Moore J.H., Munsie L.M., Nho K., Ramanan V.K., Risacher S.L., Stone D.J., Swaminathan S., Toga A.W., Weiner M.W., Saykin A.J.	Genetic analysis of quantitative phenotypes in AD and MCI: Imaging, cognition and biomarkers	2014	Brain Imaging and Behavior	Brain Imaging Behav	Indiana University, Indianapolis, IN, United States; University of California, Los Angeles, Los Angeles, CA, United States; University of California, Irvine, Irvine, CA, United States; Max Planck Institute, Berlin, Germany; Boston University, Boston, MA, United States; Indiana University, Indianapolis, IN, United States; Brigham and Women's Hospital, Harvard Medical School, Boston, MA, United Sta…	Alzheimer's disease (AD);Biomarker;Cognition;Genetic association study;Neuroimaging;Quantitative trait	NIH; NIH; AG036535, NIH; HD050735, NIH; K24 AG027841, NIH; K99 LM011384, NIH; MNIRG-11-205368, NIH; NS080655, NIH; P30 AG10133, NIH; P41 EB015922, NIH; R01 AG042611, NIH; R01 AG19771, NIH; R01 HG002213, NIH; R01 LM009012, NIH; R01 LM010098, NIH; RC2 AG036535, NIH; U01 AG024904, NIH; NIH; ADDF, NSF; NIH; BMS, NIH; NIH; NIH; NIH; CIHR, NIH; IIS1117335, NSF; K01 AG030514, NIH; MH097268, NIH; P30 AG0…	8
208	Sharp A.R., Ridge P.G., Bailey M.H., Boehme K.L., Norton M.C., Tschanz J.T., Munger R.G., Corcoran C.D., Kauwe J.S.K., Alzheimer's Disease Neuroimaging Initiative (ADNI)	Population substructure in Cache County, Utah: the Cache County study.	2014	BMC Bioinformatics	BMC Bioinformatics				0
209	Kauwe J.S.K., Bailey M.H., Ridge P.G., Perry R., Wadsworth M.E., Hoyt K.L., Staley L.A., Karch C.M., Harari O., Cruchaga C., Ainscough B.J., Bales K., Pickering E.H., Bertelsen S., Fagan A.M., Holtzman D.M., Morris J.C., Goate A.M.	Genome-Wide Association Study of CSF Levels of 59 Alzheimer's Disease Candidate Proteins: Significant Associations with Proteins Involved in Amyloid Processing and Inflammation	2014	PLoS Genetics	PLoS Genet	Brigham Young University, Provo, UT, United States; Washington University, St Louis, MO, United States; Washington University, St Louis, MO, United States; Washington University, St Louis, MO, United States; Pfizer Inc, Groton, CT, United States; Washington University, St Louis, MO, United States; Washington University, St Louis, MO, United States; Washington University, St Louis, MO, United Stat…		P01 AG026276, NIH; P01 AG03991, NIH; P50 AG05681, NIH; R01 AG035053, NIH; R01 AG042611, NIH; UL1 TR000448, NIH; NIH	1
210	Kerbler G.M., Fripp J., Rowe C.C., Villemagne V.L., Salvado O., Rose S., Coulson E.J.	Basal forebrain atrophy correlates with amyloid β burden in Alzheimer's disease	2014	NeuroImage: Clinical	NeuroImage Clin	University of Queensland, Brisbane, QLD, Australia; Commonwealth Scientific and Industrial Research Organisation (CSIRO), Brisbane, Australia; Austin Health, Heidelberg, VIC, Australia; University of Melbourne, Melbourne, VIC, Australia	Alzheimer's disease (AD);Amyloid;Basal forebrain;Magnetic resonance imaging (MRI);PET		0
211	Burnham S.C., Faux N.G., Wilson W., Laws S.M., Ames D., Bedo J., Bush A.I., Doecke J.D., Ellis K.A., Head R., Jones G., Kiiveri H., Martins R.N., Rembach A., Rowe C.C., Salvado O., Macaulay S.L., Masters C.L., Villemagne V.L.	A blood-based predictor for neocortical Aβ burden in Alzheimer's disease: Results from the AIBL study	2014	Molecular Psychiatry	Mol Psychiatry	Commonwealth Scientific and Industrial Research Organisation (CSIRO), Wembley, Perth, WA, Australia; University of Melbourne, Melbourne, VIC, Australia; Commonwealth Scientific and Industrial Research Organisation (CSIRO), North Ryde, NSW, Australia; Edith Cowan University, Joondalup, WA, Australia; Hollywood Private Hospital, Perth, WA, Australia; University of Melbourne, Melbourne, VIC, Austral…	Alzheimer's disease (AD);A? amyloid;Blood biomarkers	K01 AG030514, NIH; P30 AG010129, NIH	14
212	Willette A.A., Calhoun V.D., Egan J.M., Kapogiannis D.	Prognostic classification of mild cognitive impairment and Alzheimer's disease: MRI independent component analysis	2014	Psychiatry Research - Neuroimaging	Psychiatry Res Neuroimaging	National Institute on Aging, Baltimore, MD, United States; University of New Mexico, Albuquerque, NM, United States; The Mind Research Network, Albuquerque, NM, United States; National Institute on Aging, Baltimore, MD, United States	Alzheimer's disease (AD);Alzheimer's Disease Neuroimaging Initiative (ADNI);Data reduction;Mild cognitive impairment (MCI)	NIH; NIH	0
213	Singh N., Thomas Fletcher P., Samuel Preston J., King R.D., Marron J.S., Weiner M.W., Joshi S.H.	Quantifying anatomical shape variations in neurological disorders	2014	Medical Image Analysis	Med Image Anal	University of Utah, Salt Lake City, UT, United States; University of North Carolina at Chapel Hill, Chapel Hill, NC, United States; University of California, San Francisco, San Francisco, CA, United States	Alzheimer's disease (AD);Computational anatomy;Deformation momenta;Kernel partial least squares (PLS);Prediction	1054057, NSF; R01 EB007688, NIH; CNS0751152, NSF, NIH; P41 RR023953, NIH; U01 AG024904, NIH	1
214	Kim W.H., Singh V., Chung M.K., Hinrichs C., Pachauri D., Okonkwo O.C., Johnson S.C.	Multi-resolutional shape features via non-Euclidean wavelets: Applications to statistical analysis of cortical thickness	2014	NeuroImage	NeuroImage	University of Wisconsin-Madison, Madison, WI, United States; University of Wisconsin-Madison, Madison, WI, United States; William S. Middleton Memorial Veterans Hospital, Madison, WI, United States; University of Wisconsin School of Medicine and Public Health, Madison, WI 53792, United States	Alzheimer's disease (AD);Cortical thickness discrimination;Graph wavelets;Multi-resolution analysis;Non-Euclidean wavelet;Shape analysis		0
215	Toledo J.B., Weiner M.W., Wolk D.A., Da X., Chen K., Arnold S.E., Jagust W.J., Jack Jr. C.R., Reiman E.M., Davatzikos C., Shaw L.M.	Neuronal injury biomarkers and prognosis in ADNI subjects with normal cognition	2014	Acta Neuropathologica Communications	Acta Neuropathol Commun	University of Pennsylvania, Philadelphia, PA, United States		P30 AG019610, NIH; P30 AG019610, NIH; U01 AG024904, NIH; U01 AG024904, NIH	2
216	Dehghan H., Pouyan A.A., Hassanpour H.	Detection of Alzheimer's disease using multitracer positron emission tomography imaging	2014	International Journal of Engineering, Transactions A: Basics	Int J Eng Trans A Basics	Shahrood University of Technology, Shahrood, Iran	Alzheimer's disease (AD);Multitracer PET;Neuroimaging;Principal component analysis (PCA)		3
217	Wan J., Zhang Z., Rao B.D., Fang S., Yan J., Saykin A.J., Shen L.	Identifying the neuroanatomical basis of cognitive impairment in Alzheimer's disease by correlation-and nonlinearity-aware sparse bayesian learning	2014	IEEE Transactions on Medical Imaging	IEEE Trans Med Imaging	Indiana University, Indianapolis, IN, United States; Purdue University, Indianapolis, IN, United States; Indiana University, Indianapolis, IN, United States; Samsung Research America-Dallas, Richardson, TX, United States; University of California, San Diego, San Diego, CA, United States	Alzheimer's disease (AD);Cognitive impairment;Neuroimaging;sparse Bayesian learning (SBL)	NIH; NIH; CCF1144258, NSF, NIH; IIS1117335, NSF; P30 AG10133, NIH; R01 AG19771, NIH; R01 LM011360, NIH; RC2 AG036535, NIH; U01 AG024904, NIH	1
218	Reynolds G.K., Mr T.M., Jahanshad N., Prasad G., Thompson P.M.	Using the raw diffusion MRI signal and the von Mises-Fisher distribution for classification of Alzheimer's disease	2014	ISBI'14	ISBI	University of California, Los Angeles, Los Angeles, CA, United States; University of Southern California, Los Angeles, CA, United States; University of California, Los Angeles, Los Angeles, CA, United States	Alzheimer's disease (AD);Classification;Diffusion MRI;Spherical harmonics;Von Mises-Fisher		0
219	Kennedy R.E., Cutter G.R., Schneider L.S.	Effect of APOE genotype status on targeted clinical trials outcomes and efficiency in dementia and mild cognitive impairment resulting from Alzheimer's disease	2014	Alzheimer's and Dementia	Alzheimer's Dementia	University of Alabama, Birmingham, AL, United States; University of Southern California, Los Angeles, CA, United States	Alzheimer's disease (AD);Alzheimer's Disease Assessment Scale (ADAS);Alzheimer's Disease Cooperative Study;Alzheimer's Disease Neuroimaging Initiative (ADNI);APOE ?4;Biomarker;Clinical trial simulations;Clinical trials;Mild cognitive impairment (MCI)	NIH; NIH; AG10483, NIH; P50 AG05142, NIH; R01 AG037561, NIH	5
220	Munoz-Ruiz M.A., Hall A., Mattila J., Koikkalainen J.R., Herukka S.-K., Vanninen R., Liu Y., Lotjonen J., Soininen H.	Comparing predictors of conversion to alzheimer's disease using the disease state index	2014	Neurodegenerative Diseases	Neurodegenerative Dis	University of Eastern Finland, Kuopio, Finland; University of Eastern Finland, Kuopio, Finland; University of Eastern Finland, Kuopio, Finland; VTT Technical Research Centre of Finland, Tampere, Finland	Alzheimer's disease (AD);Cerebrospinal fluid (CSF);Magnetic resonance imaging (MRI);Mild cognitive impairment (MCI);PET		2
221	Lautner R., Palmqvist S., Mattsson N., Andreasson U., Wallin A., Palsson E., Jakobsson J., Herukka S.-K., Owenius R., Olsson B., Hampel H., Rujescu D., Ewers M., Landen M., Minthon L., Blennow K., Zetterberg H., Hansson O.	Apolipoprotein e genotype and the diagnostic accuracy of cerebrospinal fluid biomarkers for alzheimer disease	2014	JAMA Psychiatry	JAMA Psychiatry	University of Gothenburg, Mölndal, Sweden; Lund University, Lund, Sweden; Skane University Hospital, Malmo, Sweden; University of California, San Francisco, San Francisco, CA, United States; University of Eastern Finland, Kuopio, Finland; General Electric Healthcare, Uppsala, Sweden; Universit?e Pierre et Marie Curie, Paris, France; University of Halle, Germany; Karolinska Institutet, Stockholm, …		W81XWH-12-2-0012, NIH	0
222	Hohman T.J., Koran M.E.I., Thornton-Wells T.A.	Genetic modification of the relationship between phosphorylated tau and neurodegeneration	2014	Alzheimer's and Dementia	Alzheimer's Dementia	Vanderbilt University, Nashville, TN, United States	Alzheimer's disease (AD);Cerebrospinal fluid (CSF);Genetic interactions;Imaging genetics;Memory;Genome wide association studies (GWAS);Magnetic resonance imaging (MRI);P-tau;Plasma;Quantitative trait;Ventricular volume	K01 AG030514, NIH; P30 AG010129, NIH; U01 AG024904, NIH	1
223	Liu M., Zhang D.-Q., Shen D.	Identifying informative imaging biomarkers via tree structured sparse learning for AD diagnosis	2014	Neuroinformatics	Neuroinformatics	Shanghai Jiao Tong University, Shanghai, China; Nanjing University of Aeronautics and Astronautics, Nanjing, Jiangsu, China; University of North Carolina at Chapel Hill, Chapel Hill, NC, United States; Korea University, Seoul, South Korea	Alzheimer's disease diagnosis;Biomarker identification;Group sparse learning;Mild cognitive impairment (MCI);Tree-structured sparse learning	2012-005741, NIH; 61005024, NSFC, NIH; 61375112, NSFC, NIH; AG041721, NIH; AG042599, NIH; EB006733, NIH; EB008374, NIH; EB009634, NIH; MH100217, NIH	1
224	Li R., Zhang W., Suk H.-I., Wang L., Li J., Shen D., Ji S.	Deep learning based imaging data completion for improved brain disease diagnosis	2014	Lecture Notes in Computer Science	LNCS	Old Dominion University, Norfolk, VA, United States; University of North Carolina at Chapel Hill, Chapel Hill, NC, United States; Old Dominion University, Norfolk, VA, United States			0
225	Hostage C.A., Choudhury K.R., Doraiswamy P.M., Petrella J.R.	Mapping the effect of the apolipoprotein E genotype on 4-year atrophy rates in an Alzheimer disease-related brain network	2014	Radiology	Radiology	Duke University, Durham, NC, United States; Duke University, Durham, NC, United States; Duke University, Durham, NC, United States			3
226	Donohue M.C., Jacqmin-Gadda H., Le Goff M., Thomas R.G., Raman R., Gamst A.C., Beckett L.A., Jack Jr. C.R., Weiner M.W., Dartigues J.-F., Aisen P.S.	Estimating long-term multivariate progression from short-term data	2014	Alzheimer's and Dementia	Alzheimer's Dementia	University of California, San Diego, San Diego, CA, United States; INSERM U897, Bordeaux, France; University of California, San Diego, San Diego, CA, United States; University of California, Davis, Sacramento, CA, United States; Mayo Clinic, Rochester, MN, United States; University of California, San Francisco, San Francisco, CA, United States; INSERM U897, Bordeaux, France	Growth curves;Multiple outcomes;Progression curves;Self-modeling regression;Semiparametric regression		0
227	Martinez-Torteya A., Rodriguez-Rojas J., Celaya-Padilla J.M., Galvan-Tejada J.I., Trevino V., Tamez-Pena J.G.	MRI signal and texture features for the prediction of MCI to Alzheimer's disease progression	2014	Progress in Biomedical Optics and Imaging - Proceedings of SPIE	Progr Biomed Opt Imaging Proc SPIE	Cátedra de Bioinformática, Tecnológico de Monterrey, Monterrey Nuevo León, Mexico; Tecnológico de Monterrey, Monterrey, Mexico	Alzheimer's disease (AD);Mild cognitive impairment (MCI);MP-RAGE;MRI biomarker;Multimodal biomarker		0
228	Zhan L., Jahanshad N., Jin Y., Nir T.M., Leonardo C.D., Bernstein M.A., Borowski B.J., Jack Jr. C.R., Thompson P.M.	Understanding scanner upgrade effects on brain integrity & connectivity measures	2014	ISBI'14	ISBI	University of California, Los Angeles, Los Angeles, CA, United States; University of Southern California, Los Angeles, CA, United States; Mayo Clinic, Rochester, MN, United States; University of California, Los Angeles, Los Angeles, CA, United States	Anisotropy;Brain network;Connectivity;Diffusion MRI;Scanner;Signal-to-noise ratio (SNR)		0
229	Guo H., Song X., Schmidt M.H., Vandorpe R., Yang Z., LeBlanc E., Zhang J., Beyea S., Zhang Y., Rockwood K.	Evaluation of whole brain health in aging and Alzheimer's disease: A standard procedure for scoring an MRI-based brain atrophy and lesion index	2014	Journal of Alzheimer's Disease	J Alzheimer's Dis	QEII and IWK Health Centre, Halifax, NS, Canada; Tianjin Medical University, Tianjin, China; Dalhousie University, Halifax, NS, Canada; Dalhousie University, Halifax, NS, Canada; Capital District Health Authority, NS, Canada; Crandall University, Moncton, NB, Canada; Dalhousie University, Halifax, NS, Canada; Capital District Health Authority, NS, Canada	Aging;Alzheimer's disease (AD);brain;Brain Atrophy and Lesion Index (BALI);Cognition;Structural MRI	CSE125739, CIHR	0
230	Zhu H., Khondker Z., Lu Z., Ibrahim J.G.	Bayesian Generalized Low Rank Regression Models for Neuroimaging Phenotypes and Genetic Markers	2014	Journal of the American Statistical Association	J Am Stat Assoc	University of North Carolina at Chapel Hill, Chapel Hill, NC, United States	Genetic variant;High dimension;Imaging phenotype;Markov chain Monte Carlo;Penalized method low-rank regression	CA74015, NIH, NSF; DMS1407655, NSF; EB005149-01, NIH, NSF; GM70335, NIH, NSF; MH086633, NIH; P01 CA142538-01, NIH, NSF; SES-1357666, NSF; U01 AG024904, NIH, National Science Foundation	0
231	Koran M.E.I., Hohman T.J., Thornton-Wells T.A.	Genetic interactions found between calcium channel genes modulate amyloid load measured by positron emission tomography	2014	Human Genetics	Hum Genet	Vanderbilt University, Nashville, TN, United States; Vanderbilt University, Nashville, TN, United States		NIH; NIH; P30 AG010129, NIH; K01 AG030514, NIH	4
232	Retico A., Bosco P., Cerello P., Fiorina E., Chincarini A., Fantacci M.E.	Predictive Models Based on Support Vector Machines: Whole-Brain versus Regional Analysis of Structural MRI in the Alzheimer's Disease	2014	Journal of Neuroimaging	J Neuroimaging	National Institute for Nuclear Physics, Pisa, Italy; Università Degli Studi di Genova, Genova, Italy; Istituto Nazionale di Fisica Nucleare, Genova, Italy; Istituto Nazionale di Fisica Nucleare, Torino, Italy; University of Torino, Torino, Italy; University of Pisa, Pisa, Italy	Alzheimer's disease (AD);Classification;Mild cognitive impairment (MCI);Magnetic resonance imaging (MRI);Support vector machine (SVM)		1
233	Hao X.-K., Yu J., Zhang D.-Q.	Identifying genetic associations with MRI-derived measures via tree-guided sparse learning	2014	Lecture Notes in Computer Science	LNCS	Nanjing University of Aeronautics and Astronautics, Nanjing, Jiangsu, China; Nanjing Medical University, Nanjing, China			0
234	Davatzikos C., Da X., Toledo J.B., Zee J., Wolk D.A., Xie S.X., Ou Y., Shacklett A., Parmpi P., Shaw L.M., Trojanowski J.Q.	Integration and relative value of biomarkers for prediction of MCI to AD progression: Spatial patterns of brain atrophy, cognitive scores, APOE genotype and CSF biomarkers	2014	NeuroImage: Clinical	NeuroImage Clin	University of Pennsylvania, Philadelphia, PA, United States; University of Pennsylvania, Philadelphia, PA, United States; University of Pennsylvania, Philadelphia, PA, United States; University of Pennsylvania, Philadelphia, PA, United States	Amyloid;Alzheimer's disease biomarkers;Cerebrospinal fluid (CSF);Dementia;Early Alzheimer's disease;Magnetic resonance imaging (MRI);Mild cognitive impairment (MCI)	AG014971, NIH; AG10124, NIH; AG24904, NIH; AG028018, NIH; AG040271, NIH; MH065218, NIH; AG024904, NIH; NIH; NIH; AG010129, NIH; AG030514, NIH	5
235	Swaminathan S., Risacher S.L., Yoder K.K., West J.D., Shen L., Kim S., Inlow M.H., Foroud T.M., Jagust W.J., Koeppe R.A., Mathis C.A., Shaw L.M., Trojanowski J.Q., Soares H.D., Aisen P.S., Petersen R.C., Weiner M.W., Saykin A.J.	Association of plasma and cortical amyloid beta is modulated by APOE ε4 status	2014	Alzheimer's and Dementia	Alzheimer's Dementia	Indiana University, Indianapolis, IN, United States; Indiana University, Indianapolis, IN, United States; Indiana University, Indianapolis, IN, United States; Rose-Hulman Institute of Technology, Terre Haute, IN, United States; University of California, Berkeley, Berkeley, CA, United States; University of Michigan, Ann Arbor, MI, United States; University of Pittsburgh, Pittsburgh, PA, United Sta…	Alzheimer's disease (AD);Alzheimer's Disease Neuroimaging Initiative (ADNI);A? amyloid;APOE;Mild cognitive impairment (MCI);PiB PET;Plasma amyloid beta;PET	U01 AG024904, NIH; RC2 AG036535, NIH; NIH; NIH; CIHR; P30 AG010129, NIH; K01 AG030514, NIH; U01 AG032984, Dana Foundation; FNIH	2
236	Fiandaca M.S., Mapstone M.E., Cheema A.K., Federoff H.J.	The critical need for defining preclinical biomarkers in Alzheimer's disease	2014	Alzheimer's and Dementia	Alzheimer's Dementia	Georgetown University, Washington, DC, United States; Georgetown University, Washington, DC, United States; University of Rochester, Rochester, NY, United States; Georgetown University, Washington, DC, United States; Georgetown University, Washington, DC, United States	Alzheimer's disease (AD);Alzheimer's Disease Neuroimaging Initiative (ADNI);A? amyloid;APOE ?4;Asymptomatic;CSF biomarker;Epigenomics;Metabolomics;Mild cognitive impairment (MCI);Neuroimaging biomarker;Peripheral blood biomarkers;Preclinical Alzheimer's disease (AD);Proteomics;Tau;Transcriptomics		2
237	Bron E.E., Smits M., Van Swieten J.C., Niessen W.J., Klein S.	Feature selection based on SVM significance maps for classification of dementia	2014	Lecture Notes in Computer Science	LNCS	Erasmus MC University, Rotterdam, Netherlands; Erasmus MC University, Rotterdam, Netherlands; Erasmus MC University, Rotterdam, Netherlands; Delft University of Technology, Netherlands			0
238	Yepes-Calderon F., Pedregosa F., Thirion B., Wang Y., Lepore N.	Automatic pathology classification using a single feature machine learning support - Vector machines	2014	Progress in Biomedical Optics and Imaging - Proceedings of SPIE	Progr Biomed Opt Imaging Proc SPIE	University of Southern California, Los Angeles, CA, United States; Children's Hospital Los Angeles, Los Angeles, CA, United States; Universidad de Barcelona, Barcelona, Spain; Arizona State University, Tempe, AZ, United States; Parietal Team INRIA Saclay-Ile-de-France, France	Alzheimer's disease (AD);Fast clinical diagnosis;Machine learning;Mild cognitive impairment (MCI);Support vector machine (SVM)		0
239	Carbonell F., Charil A., Zijdenbos A.P., Evans A.C., Bedell B.J.	Hierarchical multivariate covariance analysis of metabolic connectivity	2014	Journal of Cerebral Blood Flow and Metabolism	J Cereb Blood Flow Metab	Biospective Inc, Montreal, QC, Canada; McGill University, Montreal, Canada	Alzheimer's disease (AD);covariance analysis;[18F]FDG PET;[18F]AV45 PET;metabolic connectivity;Mild cognitive impairment (MCI);A? amyloid	U01 AG024904, NIH	0
240	Sherva R., Tripodis Y., Bennett D.A., Chibnik L.B., Crane P.K., De Jager P.L., Farrer L.A., Saykin A.J., Shulman J.M., Naj A.C., Green R.C.	Genome-wide association study of the rate of cognitive decline in Alzheimer's disease	2014	Alzheimer's and Dementia	Alzheimer's Dementia	Boston University, Boston, MA, United States; Boston University, Boston, MA, United States; Rush University, Chicago, IL, United States; Brigham and Women's Hospital, Harvard Medical School, Boston, MA, United States; Harvard Medical School, Boston, MA, United States; Broad Institute of MIT and Harvard, Cambridge, MA, United States; University of Washington, Seattle, WA, United States; Boston Uni…	Alzheimer's disease (AD);Cognitive decline;Genome wide association studies (GWAS)	U01 AG024904, NIH; NIH; NIH; CIHR; P30 AG010129, NIH; K01 AG030514, NIH; Dana Foundation; HG02213, NIH; AG027841, NIH; Alzheimer's Association; U01 AG032984, NIH	9
241	Zhu X., Suk H.-I., Shen D.	Sparse discriminative feature selection for multi-class Alzheimer’s Disease classification	2014	Lecture Notes in Computer Science	LNCS	University of North Carolina at Chapel Hill, Chapel Hill, NC, United States		61263035, NSFC, NIH; AG041721, NIH; AG042599, NIH; EB006733, NIH; EB008374, NIH; EB009634, NIH; MH100217, NIH	0
242	Galili T., Mitelpunkt A., Shachar N., Marcus-Kalish M., Benjamini Y.	Categorize, Cluster, And classify: A 3-c strategy for scientific discovery in the medical informatics platform of the human brain project	2014	Lecture Notes in Computer Science	LNCS	Tel Aviv University, Israel; Tel Aviv University, Israel	Bioinformatics;Categorization;Classification;Clustering;Disease profiling;Medical informatics		0
243	Perneczky R., Alexopoulos P.	Cerebrospinal fluid BACE1 activity and markers of amyloid precursor protein metabolism and axonal degeneration in Alzheimer's disease	2014	Alzheimer's and Dementia	Alzheimer's Dementia	Imperial College London, London, United Kingdom; West London Mental Health Trust, London, United Kingdom; Technische Universität München, München, Germany	Amyloid precursor protein (APP);A? amyloid;Biomarker;Correlation;Dementia;Diagnosis;Mild cognitive impairment (MCI);Prognosis;Tau		0
244	Liang P., Xiang J., Liang H., Qi Z., Li K.	Altered amplitude of low-frequency fluctuations in early and late mild cognitive impairment and Alzheimer's disease	2014	Current Alzheimer Research	Curr Alzheimer Res	Capital Medical University, Beijing, China; Beijing Key Laboratory of Magnetic Resonance Imaging and Brain Informatics, Beijing, China; University of Electronic Science and Technology of China, Chengdu, Sichuan, China; Taiyuan University of Technology, Taiyuan, Shanxi, China	Alzheimer's disease (AD);Early mild cognitive impairment (EMCI);fMRI;Late mild cognitive impairment (LMCI);Resting state		4
245	Koran M.E.I., Hohman T.J., Meda S.A., Thornton-Wells T.A.	Genetic interactions within inositol-related pathways are associated with longitudinal changes in ventricle size	2014	Journal of Alzheimer's Disease	J Alzheimer's Dis	Center for Human Genetics and Research, Nashville, TN, United States; Vanderbilt University, Nashville, TN, United States; Hartford Hospital, Hartford, CT, United States	Alzheimer's disease (AD);Alzheimer's Disease Neuroimaging Initiative (ADNI);Atrophy;Epistasis;inositol;Magnetic resonance imaging (MRI);Neuroimaging		3
246	Barnes D.E., Cenzer I.S., Yaffe K., Ritchie C.S., Lee S.J.	A point-based tool to predict conversion from mild cognitive impairment to probable Alzheimer's disease	2014	Alzheimer's and Dementia	Alzheimer's Dementia	University of California, San Francisco, San Francisco, CA, United States; University of California, San Francisco, San Francisco, CA, United States; San Francisco Veterans Affairs Medical Center, San Francisco, CA, United States; University of California, San Francisco, San Francisco, CA, United States; University of California, San Francisco, San Francisco, CA, United States; Jewish Home of San…	Aged;Alzheimer's disease (AD);Disease progression;Human;Magnetic resonance imaging (MRI);Mild cognitive impairment (MCI);Neuropsychological tests;Prognostic modeling;Risk factors	NIH; NIH; U01 AG024904, NIH	0
247	Edmonds E.C., Delano-Wood L., Galasko D.R., Salmon D.P., Bondi M.W.	Subjective cognitive complaints contribute to misdiagnosis of mild cognitive impairment	2014	Journal of the International Neuropsychological Society	J Int Neuropsychol Soc	University of California, San Diego, San Diego, CA, United States; Veterans Affairs San Diego Healthcare System, San Diego, CA, United States; University of California, San Diego, San Diego, CA, United States	Alzheimer's disease (AD);Awareness;Cluster analysis;Dementia;Diagnostic errors;Mild cognitive impairment (MCI);Neuropsychology	K24 AG026431, NIH; P50 AG05131, NIH; R01 AG012674, NIH	0
248	Kljajevic V., Grothe M.J., Ewers M., Teipel S.J.	Distinct pattern of hypometabolism and atrophy in preclinical and predementia Alzheimer's disease	2014	Neurobiology of Aging	Neurobiol Aging	German Center for Neurodegenerative Diseases, Rostock, Germany; Ludwig-Maximilian University Munich, Munich, Germany; University of Rostock, Rostock, Germany	Alzheimer's disease (AD);Amyloid;Imaging biomarker;Mild cognitive impairment (MCI)		0
249	Khedher L., Ramirez J., Gorriz J.M., Brahim A.	Automatic classification of segmented MRI data combining independent component analysis and support vector machines	2014	Studies in Health Technology and Informatics	Stud Health Technol Informatics	University of Granada, Granada, Spain	Alzheimer's disease (AD);Independent component analysis (ICA);Magnetic resonance imaging (MRI);Mild cognitive impairment (MCI);Support vector machine (SVM)		0
250	Steenland K., Zhao L., Goldstein F., Cellar J., Lah J.J.	Biomarkers for predicting cognitive decline in those with normal cognition	2014	Journal of Alzheimer's Disease	J Alzheimer's Dis	Emory University, Atlanta, GA, United States; Emory University, Atlanta, GA, United States; Emory University, Atlanta, GA, United States; Emory University, Atlanta, GA, United States	Biomarker;Cerebrospinal fluid (CSF);Cognition;Mild cognitive impairment (MCI)		0
251	Zhu X., Suk H.-I., Shen D.	A novel multi-relation regularization method for regression and classification in AD diagnosis	2014	Lecture Notes in Computer Science	LNCS	University of North Carolina at Chapel Hill, Chapel Hill, NC, United States	Alzheimer's disease (AD);Feature selection;Manifold learning;MCI conversion;sparse coding	61263035, NSFC, NIH; AG041721, NIH; AG042599, NIH; EB006733, NIH; EB008374, NIH; EB009634, NIH; MH100217, NIH	1
252	Prescott J.W., Guidon A., Doraiswamy P.M., Choudhury K.R., Liu Chu., Petrella J.R.	The alzheimer structural connectome: Changes in cortical network topology with increased amyloid plaque burden	2014	Radiology	Radiology	Duke University, Durham, NC, United States; Duke University, Durham, NC, United States; Duke University, Durham, NC, United States; Duke University, Durham, NC, United States; Duke University, Durham, NC, United States		K01 AG030514, NIH; P30 AG010129, NIH; R01 MH096979, NIH; U01 AG024904, NIH	0
253	Rafii M.S., Taylor C.S., Kim H.T., Desikan R.S., Fleisher A.S., Katibian D., Brewer J.B., Dale A.M., Aisen P.S.	Neuropsychiatric symptoms and regional neocortical atrophy in mild cognitive impairment and alzheimer's disease	2014	American Journal of Alzheimer's Disease and other Dementias	Am J Alzheimers Dis Other Dem	University of California, San Diego, San Diego, CA, United States; University of California, San Diego, San Diego, CA, United States; University of Arizona, Phoenix, AZ, United States	Alzheimer's disease (AD);Dementia;Neuroimaging;Psychosis		1
254	Carbonell F., Charil A., Zijdenbos A.P., Evans A.C., Bedell B.J.	β-Amyloid is associated with aberrant metabolic connectivity in subjects with mild cognitive impairment	2014	Journal of Cerebral Blood Flow and Metabolism	J Cereb Blood Flow Metab	Biospective Inc, Montreal, QC, Canada; McGill University, Montreal, Canada	APOE ?4;[18F]FDG PET;[18F]AV45 PET;metabolic connectivity;Mild cognitive impairment (MCI);A? amyloid	NIH, UC; NIH, UC; U01 AG024904, NIH, UC; UC; CIHR, UC; NIH, UC; K01 AG030514, NIH, UC; P30 AG010129, NIH, UC; UC	1
255	Anderson D.C., Kodukula K.	Biomarkers in pharmacology and drug discovery	2014	Biochemical Pharmacology	Biochem Pharmacol	SRI International, Harrisonburg, VA, United States; James Madison University, Harrisonburg, VA, United States	Biomarker;Disease diagnosis biomarker discovery;Polypharmacy;Protein biomarkers		11
256	Cover K.S., Van Schijndel R.A., Popescu V., Van Dijk B.W., Redolfi A., Knol D.L., Frisoni G.B., Barkhof F., Vrenken H.	The SIENA/FSL whole brain atrophy algorithm is no more reproducible at 3T than 1.5T for Alzheimer's disease	2014	Psychiatry Research - Neuroimaging	Psychiatry Res Neuroimaging	VU University, Amsterdam, Netherlands; VU University, Amsterdam, Netherlands; IRCCS San Giovanni di Dio Fatebenefratelli, Brescia, Italy; VU University, Amsterdam, Netherlands; VU University, Amsterdam, Netherlands	Alzheimer's disease (AD);Back-to-back;Brain atrophy;FSL;Reproducibility	K01 AG030514, NIH; P30 AG010129, NIH	0
257	Wolz R., Schwarz A.J., Yu P., Cole P.E., Rueckert D., Jack Jr. C.R., Raunig D., Hill D.L.G.	Robustness of automated hippocampal volumetry across magnetic resonance field strengths and repeat images	2014	Alzheimer's and Dementia	Alzheimer's Dementia	IXICO Ltd., London, United Kingdom; Imperial College London, London, United Kingdom; Eli Lilly and Company, Indianapolis, IN, United States; Mayo Clinic, Rochester, MN, United States; ICON Medical Imaging, Warrington, PA, United States	Alzheimer's disease (AD);Clinical trials;Hippocampus;Reproducibility;Segmentation;Test/retest		1
258	Chincarini A., Bosco P., Gemme G., Esposito M., Rei L., Squarcia S., Bellotti R., Minthon L., Frisoni G.B., Scheltens P., Frolich L., Soininen H., Visser P.J., Nobili F.	Automatic temporal lobe atrophy assessment in prodromal AD: Data from the DESCRIPA study	2014	Alzheimer's and Dementia	Alzheimer's Dementia	Istituto Nazionale di Fisica Nucleare, Genova, Italy; Università Degli Studi di Genova, Genova, Italy; University of Bari, Bari, Italy; Istituto Nazionale di Fisica Nucleare, Bari, Italy; Lund University, Malmö, Sweden; IRCCS San Giovanni di Dio Fatebenefratelli, Brescia, Italy; University of Heidelberg, Mannheim, Germany; University of Eastern Finland, Kuopio, Finland; VU University, Amsterdam, …	Alzheimer's disease (AD);Hippocampus;Image analysis;Medial temporal lobe;Memory clinics;Magnetic resonance imaging (MRI);Naturalistic population		3
259	Grothe M.J., Ewers M., Krause B., Heinsen H., Teipel S.J.	Basal forebrain atrophy and cortical amyloid deposition in nondemented elderly subjects	2014	Alzheimer's and Dementia	Alzheimer's Dementia	German Center for Neurodegenerative Diseases, Rostock, Germany; Ludwig-Maximilian University Munich, Munich, Germany; University of Rostock, Rostock, Germany; University of Würzburg, Würtzburg, Germany; University of Rostock, Rostock, Germany	Alzheimer's disease (AD);Amyloid;Cholinergic basal forebrain;Cytoarchitectonic;Mild cognitive impairment (MCI);Magnetic resonance imaging (MRI);Nucleus basalis Meynert;Preclinical Alzheimer's disease (AD);Predementia AV45-PET;Substantia innominata;Voxel-based		2
260	Guo H., Song X., Vandorpe R., Zhang Y., Chen W., Zhang N., Schmidt M.H., Rockwood K.	Evaluation of common structural brain changes in aging and Alzheimer disease with the use of an MRI-based brain atrophy and lesion index: A comparison between T1WI and T2WI at 1.5T and 3T	2014	American Journal of Neuroradiology	Am J Neuroradiol	QEII and IWK Health Centre, Halifax, NS, Canada; Tianjin Medical University, Tianjin, China; Dalhousie University, Halifax, NS, Canada; Dalhousie University, Halifax, NS, Canada; Dalhousie University, Halifax, NS, Canada; QEII Health Sciences Centre, Halifax, NS, Canada; QEII Health Sciences Centre, Halifax, NS, Canada			2
261	Macdonald K.E., Leung K.K., Bartlett J.W., Blair M., Malone I.B., Barnes J., Ourselin S., Fox N.C.	Automated template-based hippocampal segmentations from MRI: The effects of 1.5T or 3T field strength on accuracy	2014	Neuroinformatics	Neuroinformatics	University College London, London, United Kingdom; University College London, London, United Kingdom; University College London, London, United Kingdom	Alzheimer's disease (AD);Atrophy rate;Automated segmentation;Field strength;Hippocampus;Magnetic resonance imaging (MRI)		1
262	Fortea J., Vilaplana E., Alcolea D., Carmona-Iragui M., Sanchez-Saudinos M.-B., Sala I., Anton-Aguirre S., Gonzalez S., Medrano S., Pegueroles J., Morenas E., Clarimon J., Blesa R., Lleo A.	Cerebrospinal fluid β-amyloid and phospho-tau biomarker interactions affecting brain structure in preclinical Alzheimer disease	2014	Annals of Neurology	Ann Neurol	Universitat Autònoma de Barcelona, Barcelona, Spain; Centro de Investigacion Biomedica en Red Sobre Enfermedades Neurodegenerativas (CIBERNED), Madrid, Spain; Hospital Del Mar, Barcelona, Spain		NIH, Eli Lilly and Company; NIH, Eli Lilly and Company; U01 AG024904, NIH, Eli Lilly and Company; Eli Lilly and Company; Eli Lilly and Company; BMS, Eli Lilly and Company; Eli Lilly and Company	2
263	Altmann A., Tian L., Henderson V.W., Greicius M.D.	Sex modifies the APOE-related risk of developing Alzheimer disease	2014	Annals of Neurology	Ann Neurol	Stanford University, Stanford, CA, United States; Stanford University, Stanford, CA, United States		U01 AG016976, NIH; U01 AG024904, NIH	16
264	Alexopoulos P., Kriett L., Haller B., Klupp E., Gray K.R., Grimmer T., Laskaris N., Forster S., Perneczky R., Kurz A., Drzezga A., Fellgiebel A., Yakushev I.	Limited agreement between biomarkers of neuronal injury at different stages of Alzheimer's disease	2014	Alzheimer's and Dementia	Alzheimer's Dementia	Technische Universität München, München, Germany; University of Patras, Patras, Greece; Technische Universität München, München, Germany; Technische Universität München, München, Germany; Imperial College London, London, United Kingdom; Aristotle University of Thessaloniki, Thessaloniki, Greece; Imperial College London, London, United Kingdom; West London Mental Health Trust, London, United Kingd…	Agreement;Dementia;Diagnostic criteria;[18F]FDG PET;Hippocampal atrophy;Tau		0
265	Roussotte F.F., Jahanshad N., Hibar D.P., Sowell E.R., Kohannim O., Barysheva M., Hansell N.K., McMahon K.L., De Zubicaray G.I., Montgomery G.W., Martin N.G., Wright M.J., Toga A.W., Jack Jr. C.R., Weiner M.W., Thompson P.M.	A commonly carried genetic variant in the delta opioid receptor gene, OPRD1, is associated with smaller regional brain volumes: Replication in elderly and young populations	2014	Human Brain Mapping	Hum Brain Mapp	University of California, Los Angeles, Los Angeles, CA, United States; University of Southern California, Los Angeles, CA, United States; Queensland Institute of Medical Research, Brisbane, QLD, Australia; University of Queensland, Brisbane, QLD, Australia; University of Queensland, Brisbane, QLD, Australia; Mayo Clinic, Rochester, MN, United States; University of California, San Francisco, San F…	Drug addiction;Genetics;Neurodegeneration;Neuroimaging;Opiates		1
266	Toledo J.B., Da X., Weiner M.W., Wolk D.A., Xie S.X., Arnold S.E., Davatzikos C., Shaw L.M., Trojanowski J.Q.	CSF Apo-E levels associate with cognitive decline and MRI changes	2014	Acta Neuropathologica	Acta Neuropathol	University of Pennsylvania, Philadelphia, PA, United States; University of Pennsylvania, Philadelphia, PA, United States; University of California, San Francisco, San Francisco, CA, United States; University of Pennsylvania, Philadelphia, PA, United States; University of Pennsylvania, Philadelphia, PA, United States; University of Pennsylvania, Philadelphia, PA, United States	Alzheimer's disease (AD);APOE;A? amyloid;Cerebrospinal fluid (CSF);Dementia;Magnetic resonance imaging (MRI);Neurodegeneration;Plasma;Tau	AHAF, NIH; K01 AG030514, NIH; P30 AG010129, NIH; U01 AG024904, NIH	3
267	Luis E.O., Ortega-Cubero S., Lamet I., Razquin C., Cruchaga C., Benitez B.A., Lorenzo E., Irigoyen J., Pastor M.A., Pastor P.	Frontobasal gray matter loss is associated with the TREM2 p.R47H variant	2014	Neurobiology of Aging	Neurobiol Aging	University of Navarra, Pamplona, Spain; University of Navarra, Pamplona, Spain; University of Navarra, Pamplona, Spain; Washington University, St Louis, MO, United States; Centro de Investigacion Biomedica en Red Sobre Enfermedades Neurodegenerativas (CIBERNED), Madrid, Spain	Alzheimer's disease (AD);Genetics;Magnetic resonance imaging (MRI);Mutation;Neuroimaging;TREM2;Variant;Voxel-based morphometry (VBM)	K01 AG030514, NIH; P30 AG010129, NIH; P30 NS069329, NIH; R01 AG044546, NIH; U01 AG024904, NIH	1
268	Roussotte F.F., Gutman B.A., Madsen S.K., Colby J.B., Thompson P.M.	Combined effects of Alzheimer risk variants in the CLU and ApoE genes on ventricular expansion patterns in the elderly	2014	Journal of Neuroscience	J Neurosci	University of California, Los Angeles, Los Angeles, CA, United States; University of California, Los Angeles, Los Angeles, CA, United States; University of Southern California, Los Angeles, CA, United States; University of Southern California, Los Angeles, CA, United States; University of Southern California, Los Angeles, CA, United States	APOE;Brain aging;Clustering;Genetics;Neuroimaging;Ventricular expansion		0
269	Haghighi M., Smith A.G., Morgan D., Small B., Huang S.	Identifying cost-effective predictive rules of amyloid-β level by integrating neuropsychological tests and plasma-based markers	2014	Journal of Alzheimer's Disease	J Alzheimer's Dis	University of South Florida, Tampa, FL, United States; University of South Florida, Tampa, FL, United States; University of South Florida, Tampa, FL, United States	Amyloid;decision rules;Neuropsychological tests;plasma markers;Prediction		0
270	Brady L.S., Potter W.Z.	Public-private partnerships to revitalize psychiatric drug discovery	2014	Expert Opinion on Drug Discovery	Expert Opin Drug Discov	National Institute of Health, Bethesda, MD, United States; National Institute of Health, Bethesda, MD, United States	Alzheimer's Disease Neuroimaging Initiative (ADNI);Autism spectrum disorder;Biomarker;Biomarkers Consortium;Cellular models;Consortia;Disease phenotyping;Major depressive disorder;Psychiatric drug discovery;Psychiatric genetics;Public-private partnerships;Schizophrenia		1
271	Tosto G., Zimmerman M.E., Carmichael O.T., Brickman A.M.	Predicting aggressive decline in mild cognitive impairment: The importance of white matter hyperintensities	2014	JAMA Neurology	JAMA Neurol	Columbia University, New York, NY, United States; Albert Einstein College of Medicine, New York, NY, United States; University of California, Davis, Sacramento, CA, United States		CIHR; NIH, CIHR; NIH, CIHR; AG024904, NIH; CIHR	3
272	Bron E.E., Steketee R.M.E., Houston G.C., Oliver R.A., Achterberg H.C., Loog M., Van Swieten J.C., Hammers A., Niessen W.J., Smits M., Klein S.	Diagnostic classification of arterial spin labeling and structural MRI in presenile early stage dementia	2014	Human Brain Mapping	Hum Brain Mapp	Erasmus MC University, Rotterdam, Netherlands; Erasmus MC University, Rotterdam, Netherlands; General Electric Healthcare, Hoevelaken, Netherlands; University College London, London, United Kingdom; Delft University of Technology, Delft, Netherlands; Erasmus MC University, Rotterdam, Netherlands; Fondation Neurodis, CERMEP-Imagerie du Vivant, Lyon, France; Imperial College London, London, United …	Alzheimer's disease (AD);Arterial spin labeling;Classification;Diagnostic imaging;Frontotemporal dementia;Magnetic resonance imaging (MRI);Presenile dementia;Support vector machine (SVM)	U01 AG024904, NIH	5
273	Boccardi M., Bocchetta M., Apostolova L.G., Preboske G.M., Robitaille N., Pasqualetti P., Collins D.L., Duchesne S., Jack Jr. C.R., Frisoni G.B.	Establishing Magnetic Resonance Images Orientation for the EADC-ADNI Manual Hippocampal Segmentation Protocol	2014	Journal of Neuroimaging	J Neuroimaging	IRCCS San Giovanni di Dio Fatebenefratelli, Brescia, Italy; University of California, Los Angeles, Los Angeles, CA, United States; Mayo Clinic, Rochester, MN, United States; Universite´ Laval, Québec, QC, Canada; A.Fa.R., Isola Tiberina, Rome, Italy; IRCCS San Raffaele Pisana, Rome, Italy; McGill University, Montreal, Canada	Harmonized protocol;Hippocampus;Magnetic resonance imaging (MRI);Manual segmentation;Standard operating procedures		1
274	Patil R.B., Ramakrishnan S.	Correlation of Diffusion Tensor Imaging Indices with MMSE Score in Alzheimer Patients: A Sub-anatomic Region Based Study on ADNI Database	2014	Communications in Computer and Information Science	Commun Comput Info Sci	Indian Institute of Technology, Madras, Chennai, India	Alzheimer's disease (AD);Diffusion tensor imaging (DTI);Mini–mental state examination (MMSE)		0
275	Ito K., Hutmacher M.M.	Predicting the time to clinically worsening in mild cognitive impairment patients and its utility in clinical trial design by modeling a longitudinal clinical dementia rating sum of boxes from the ADNI database	2014	Journal of Alzheimer's Disease	J Alzheimer's Dis	Pfizer Inc, Groton, CT, United States; Ann Arbor Pharmacometrics Group, Ann Arbor, MI, United States	Alzheimer's Disease Neuroimaging Initiative (ADNI);Biomarker;Bounded outcome;Clinical Dementia Rating Sum of Boxes (CDR-SB);Clinical trials;Enrichment;Longitudinal data;median time to worsening;Mild cognitive impairment (MCI)		0
276	Lebedev A.V., Westman E., Van Westen G.J.P., Kramberger M.G., Lundervold A., Aarsland D., Soininen H., Kloszewska I., Mecocci P., Tsolaki M., Vellas B., Lovestone S., Simmons A.	Random Forest ensembles for detection and prediction of Alzheimer's disease with a good between-cohort robustness	2014	NeuroImage: Clinical	NeuroImage Clin	Stavanger University Hospital, Stavanger, Norway; Karolinska Institutet, Stockholm, Sweden; Wellcome Trust Genome Campus, Hinxton, Cambridge, United Kingdom; University Medical Center Ljubljana, Slovenia; University of Bergen, Bergen, Norway; Haukeland University Hospital, Bergen, Norway; University of Eastern Finland, Kuopio, Finland; Medical University of Lodz, Lodz, Poland; University of Perug…	AddNeuroMed;Alzheimer's Disease Neuroimaging Initiative (ADNI);Alzheimer's disease (AD);Computer Aided Diagnosis (CAD);Mild cognitive impairment (MCI);Multi-centre study;Random forest;Structural MRI		0
277	Keator D.B., Fallon J.H., Lakatos A., Fowlkes C.C., Potkin S.G., Ihler A.	Feed-forward hierarchical model of the ventral visual stream applied to functional brain image classification	2014	Human Brain Mapping	Hum Brain Mapp	University of California, Irvine, Irvine, CA, United States; University of California, Irvine, Irvine, CA, United States	Alzheimer's Disease Neuroimaging Initiative (ADNI);Alzheimer's disease (AD);Brain imaging;Classification;Gabor filters;NFL;Object recognition;PET;SPECT;Template matching	UL1 RR024150, NIH	0
278	Xia Y., Lu S., Wei W., Feng D.D., Zhang Y.	Non-sparse infinite-kernel learning for automated identification of Alzheimer's disease using PET imaging	2014	ICARCV'14	ICARCV	Northwestern Polytechnical University, Xi'an, Shanxi, China; University of Sydney, Sydney, NSW, Australia; Shanghai Jiao Tong University, Shanghai, China	Alzheimer's Disease Neuroimaging Initiative (ADNI);Dementia;[18F]FDG PET;Infinite kernel learning		0
279	Apostolova L.G., Hwang K.S., Kohannim O., Avila D., Elashoff D.A., Jack Jr. C.R., Shaw L.M., Trojanowski J.Q., Weiner M.W., Thompson P.M.	ApoE4 effects on automated diagnostic classifiers for mild cognitive impairment and Alzheimer's disease	2014	NeuroImage: Clinical	NeuroImage Clin	University of California, Los Angeles, Los Angeles, CA, United States; University of Southern California, Los Angeles, CA, United States; University of California, Los Angeles, Los Angeles, CA, United States; Mayo Clinic, Rochester, MN, United States; University of Pennsylvania, Philadelphia, PA, United States; University of Pittsburgh, Pittsburgh, PA, United States; University of California, San…	A? amyloid;Alzheimer's Disease Neuroimaging Initiative (ADNI);Alzheimer's disease (AD);Diagnosis;Hippocampal atrophy;Tau		4
280	Acosta-Cabronero J., Nestor P.J.	Diffusion tensor imaging in Alzheimer's disease: Insights into the limbic-diencephalic network and methodological considerations	2014	Frontiers in Aging Neuroscience	Front Aging Neurosci	German Center for Neurodegenerative Diseases, Magdeburg, Germany	Alzheimer's Disease Neuroimaging Initiative (ADNI);Alzheimer's disease biomarkers;Alzheimer's disease neurobiology;Alzheimer's disease pathomechanisms;Autosomal dominant Alzheimer's disease mutation;Axial diffusivity;Axonal loss;B-value;Cingulum;Circuit of Papez;Commissural tracts;Corona radiata;Corpus callosum;Demyelination;Diffusion directions;Diffusion path;Diffusion regimes;Diffusion tensor d…		0
281	Ellis K.A., Szoeke C., Bush A.I., Darby D., Graham P.L., Lautenschlager N.T., Macaulay S.L., Martins R.N., Maruff P., Masters C.L., McBride S.J., Pike K.E., Rainey-Smith S.R., Rembach A., Robertson J., Rowe C.C., Savage G., Villemagne V.L., Woodward M., Wilson W., Zhang P., Ames D.	Rates of diagnostic transition and cognitive change at 18-month follow-up among 1,112 participants in the Australian Imaging, Biomarkers and Lifestyle Flagship Study of Ageing (AIBL)	2014	International Psychogeriatrics	Int Psychogeriatr	University of Melbourne, Melbourne, VIC, Australia; University of Melbourne, Melbourne, VIC, Australia; National Ageing Research Institute, Parkville, VIC, Australia; Commonwealth Scientific and Industrial Research Organisation (CSIRO), Parkville, VIC, Australia; Macquarie University, Sydney, NSW, Australia; University of Western Australia, Crawley, WA, Australia; Hollywood Private Hospital, Pert…	AIBL;Alzheimer's disease (AD);Australian ADNI;Cohort study;Healthy control;Longitudinal studies;Mild cognitive impairment (MCI);PiB PET	ECU, University of Melbourne; University of Melbourne	4
282	Guerrero R., Ledig C., Rueckert D.	Manifold alignment and transfer learning for classification of alzheimer’s disease	2014	Lecture Notes in Computer Science	LNCS	Imperial College London, London, United Kingdom			0
283	Luo Z., Zeng L.-L., Chen F.	Classification of patients with Alzheimer's disease based on structural MRI using locally linear embedding (LLE)	2014	Lecture Notes in Computer Science	LNCS	National University of Defense Technology, Changsha, Hunan, China	Alzheimer's disease (AD);Locally linear embedding;Mild cognitive impairment (MCI)		0
284	Roche A., Forbes F.	Partial volume estimation in brain MRI revisited	2014	Lecture Notes in Computer Science	LNCS	Siemens Advanced Clinical Imaging Technology, Lausanne, Switzerland; CHUV, Lausanne, Switzerland; Swiss Federal Institute of Technology in Lausanne, Lausanne, Switzerland; National Institute for Research in Computer Science and Control (INRIA), Grenoble, France; Grenoble University, Grenoble, France			0
285	Piyush R., Ramakrishnan S.	Diffusion tensor based Alzheimer image analysis using region specific volume features and random forest classifier	2014	IFMBE Proceedings	IFMBE Proc	Indian Institute of Technology, Madras, Chennai, India	Alzheimer's disease (AD);Classification;Diffusion tensor imaging (DTI);Random forest		0
286	Chenhui H., Hua X., Thompson P.M., Fakhri G.E., Li Q.	Inferring sources of dementia progression with network diffusion model	2014	Lecture Notes in Computer Science	LNCS	Massachusetts General Hospital, Harvard Medical School, Boston, MA, United States; Harvard University, Boston, MA, United States; University of Southern California, Los Angeles, CA, United States; University of California, Los Angeles, Los Angeles, CA, United States	Alzheimer's disease (AD);Brain morphology;Longitudinal studies;Magnetic resonance imaging (MRI);Network diffusion;Sources of dementia		0
287	Mantikayan J.M., Abdullah L.M., Abdulgani M.A.	Audience response system utilization outcome in secondary school environment	2014	ICT4M'14	Proc ICSICT	Islamic University Malaysia, Kuala Lumpur, Malaysia	Audience response system;instructional technology;performance outcome		0
288	Lin Z.S., Avinash G., McMillan K., Yan L., Minoshima S.	Longitudinal MR cortical thinning of individuals and its correlation with PET metabolic reduction: A measurement consistency and correctness studies	2014	Progress in Biomedical Optics and Imaging - Proceedings of SPIE	Progr Biomed Opt Imaging Proc SPIE	General Electric Healthcare, United States; University of Washington, Seattle, WA, United States	Alzheimer's disease (AD);Cortical thickness;Cortical thinning;Metabolic reduction		0
289	Patil R.B., Ramakrishnan S.	Analysis of sub-anatomic diffusion tensor imaging indices in white matter regions of Alzheimer with MMSE score	2014	Computer Methods and Programs in Biomedicine	Comput Methods Programs Biomed	Indian Institute of Technology, Madras, Chennai, India	Alzheimer's disease (AD);Diffusion tensor imaging (DTI);Mini–mental state examination (MMSE)		0
290	Lee S.-H., Park H.	Parametric response mapping of longitudinal PET scans and their use in detecting changes in Alzheimer's diseases	2014	Biomedical Engineering Letters	Biomed Eng Lett	Sungkyunkwan University, Suwon, South Korea	Alzheimer's disease (AD);Early detection;Longitudinal studies;Parametric response mapping;PET		2
291	Mendelson A.F., Zuluaga M.A., Thurfjell L., Hutton B.F., Ourselin S.	The empirical variance estimator for computer aided diagnosis: Lessons for algorithm validation	2014	Lecture Notes in Computer Science	LNCS	University College London, London, United Kingdom; General Electric Healthcare, Uppsala, Sweden; University College London, London, United Kingdom; University of Wollongong, Wollongong, NSW, Australia; University College London, London, United Kingdom		EPSRC; EP/H046410/1, EPSRC; EP/H046410/1, EPSRC; EP/J020990/1, EPSRC; EP/K005278, EPSRC; MR/J01107X/1, MRC, EPSRC; NIHR, EPSRC; UCL, EPSRC	0
292	Min R., Cheng J., Price T., Wu G., Shen D.	Maximum-margin based representation learning from multiple atlases for Alzheimer's disease classification	2014	Lecture Notes in Computer Science	LNCS	University of North Carolina at Chapel Hill, Chapel Hill, NC, United States			0
293	Lotjonen J., Ledig C., Koikkalainen J.R., Wolz R., Thurfjell L., Soininen H., Ourselin S., Rueckert D.	Extended boundary shift integral	2014	ISBI'14	ISBI	VTT Technical Research Centre of Finland, Tampere, Finland; Imperial College London, London, United Kingdom; General Electric Healthcare, Uppsala, Sweden; University of Eastern Finland, Kuopio, Finland; University College London, London, United Kingdom	Atrophy rate;Boundary shift integral		0
294	Che H., Liu S., Cai W., Pujol S., Kikinis R., Feng D.D.	Co-neighbor multi-view spectral embedding for medical content-based retrieval	2014	ISBI'14	ISBI	University of Sydney, Sydney, NSW, Australia; Brigham and Women's Hospital, Harvard Medical School, Boston, MA, United States	Dimensionality reduction;Multiple views;Neuroimaging;Spectral embedding	ARC, NIH; P41 EB015902, NIH; U54 EB005149, NIH	3
295	Li F., Tran L., Thung K.-H., Ji S., Shen D., Li J.	Robust deep learning for improved classification of AD/MCI patients	2014	Lecture Notes in Computer Science	LNCS	Old Dominion University, Norfolk, VA, United States; University of North Carolina at Chapel Hill, Chapel Hill, NC, United States; Old Dominion University, Norfolk, VA, United States			0
296	Donohue M.C., Sperling R.A., Salmon D.P., Rentz D.M., Raman R., Thomas R.G., Weiner M.W., Aisen P.S.	The preclinical Alzheimer cognitive composite: Measuring amyloid-related decline	2014	JAMA Neurology	JAMA Neurol	University of California, San Diego, San Diego, CA, United States; University of California, San Diego, San Diego, CA, United States; Brigham and Women's Hospital, Harvard Medical School, Boston, MA, United States; Massachusetts General Hospital, Harvard Medical School, Boston, MA, United States; University of California, San Francisco, San Francisco, CA, United States; University of California, …		U01 AG10483, NIH, Genentech; NIH, Genentech; KL2 RR031978, NIH, Genentech; Genentech; UC, Genentech; Genentech; Genentech; BMS, Genentech; Genentech; Genentech; Genentech	8
297	Iturria-Medina Y., Sotero R.C., Toussaint P.J., Evans A.C.	Epidemic Spreading Model to Characterize Misfolded Proteins Propagation in Aging and Associated Neurodegenerative Disorders	2014	PLoS Computational Biology	PLoS Comput Biol	McGill University, Montreal, Canada			0
298	Lillemark L., Sorensen L., Pai A., Dam E.B., Nielsen M.	Brain region's relative proximity as marker for Alzheimer's disease based on structural MRI	2014	BMC Medical Imaging	BMC Med Imaging	University of Copenhagen, Copenhagen, Denmark; BiomedIQ AS, Copenhagen, Denmark	Alzheimer's disease (AD);Biomarker;Diagnosis and classification;Mild cognitive impairment (MCI);Magnetic resonance imaging (MRI);Proximity		0
299	Piyush R., Ramakrishnan S.	Proposal of a new tractographic feature for analysis of white matter in alzheimer diffusion mr images	2014	RMBS'14 and 51st International ISA Biomedical Sciences Instrumentation Symposium 2014	RMBS/ISA	Indian Institute of Technology, Madras, Chennai, India	Classifier;Diffusion tensor imaging (DTI);Tract based spatial statistics (TBSS);Tractography		0
300	Prasad G., Joshi S.H., Thompson P.M.	Optimizing brain connectivity networks for disease classification using EPIC	2014	ISBI'14	ISBI	University of Southern California, Los Angeles, CA, United States; University of California, Los Angeles, Los Angeles, CA, United States	Classification;Connectivity matrix;Cortical parcellation;Partition;Simulated annealing		0
301	Cong S., Rizkalla M., Du E.Y., West J.D., Risacher S.L., Saykin A.J., Shen L.	Building a surface atlas of hippocampal subfields from MRI scans using FreeSurfer, FIRST and SPHARM	2014	Midwest Symposium on Circuits and Systems	Midwest Symp Circuits Syst	Purdue University, Indianapolis, IN, United States; Indiana University, Indianapolis, IN, United States			0
302	Suk H.-I., Shen D.	Clustering-induced multi-task learning for AD/MCI classification	2014	Lecture Notes in Computer Science	LNCS	University of North Carolina at Chapel Hill, Chapel Hill, NC, United States			0
303	Shi Y., Suk H.-I., Gao Y., Shen D.	Joint coupled-feature representation and coupled boosting for AD diagnosis	2014	IEEE Computer Society Conference on Computer Vision and Pattern Recognition	CVPR	Nanjing University, Nanjing, Jiangsu, China; University of North Carolina at Chapel Hill, Chapel Hill, NC, United States			0
304	Dubois M., Hadj-Selem F., Lofstedt T., Perrot M., Fischer C., Frouin V., Duchesnay E.	Predictive support recovery with TV-Elastic Net penalty and logistic regression: An application to structural MRI	2014	PRNI'14	Proc PRNI	Neurospin, I2BM, CEA, France; Centre d'Acquisition et de Traitement des Images (CATI), Gif-sur-Yvette, France			0
305	Sanroma G., Wu G., Gao Y., Shen D.	Learning-based atlas selection for multiple-atlas segmentation	2014	IEEE Computer Society Conference on Computer Vision and Pattern Recognition	CVPR	University of North Carolina at Chapel Hill, Chapel Hill, NC, United States	Atlas selection;Feature selection;Multi-atlas based segmentation;Support vector machine (SVM) rank		0
306	Osman N., Adni Ibarahim N., Ishak M.A.M., Hassan O.H.	Characterization of cerate-zirconate ceramics powder prepared by three different methods: A comparative study	2014	Sains Malaysiana	Sains Malays	Universiti Teknologi Mara, Perlis, Malaysia; Universiti Teknologi Mara, Selangor Darul Ehsan, Malaysia; Universiti Teknologi Mara, Selangor Darul Ehsan, Malaysia	Cerate-zirconate ceramic;Sol-gel;Supercritical fluid;Supercritical fluid assisted sol-gel		0
307	Tong T., Wolz R., Gao Q., Guerrero R., Hajnal J.V., Rueckert D.	Multiple instance learning for classification of dementia in brain MRI	2014	Medical Image Analysis	Med Image Anal	Imperial College London, London, United Kingdom; King's College London, London, United Kingdom	Alzheimer's disease (AD);Classification;Multiple instance learning;Structural MRI		2
308	Fiot J.-B., Raguet H., Risser L., Cohen L.D., Fripp J., Vialard F.-X.	Longitudinal deformation models, spatial regularizations and learning strategies to quantify Alzheimer's disease progression	2014	NeuroImage: Clinical	NeuroImage Clin	IBM Research, Damastown, Dublin, Ireland; Université Paris Dauphine, France; Commonwealth Scientific and Industrial Research Organisation (CSIRO), Herston, QLD, Australia; CNRS, Institut de Mathmatiques de Toulouse, Universit Paul Sabatier, Toulouse, France	Alzheimer's disease (AD);Brain imaging;Coefficient map;Deformation model;Disease progression;Karcher mean;Large Deformation Diffeomorphic Metric Mapping (LDDMM);Logistic regression;Spatial regularization;Transport		0
309	Liu F., Zhou L., Shen C., Yin J.	Multiple kernel learning in the primal for multimodal alzheimer's disease classification	2014	IEEE Journal of Biomedical and Health Informatics	IEEE J BIOMED HEALTH	University of Adelaide, Adelaide, SA, Australia; University of Wollongong, Wollongong, NSW, Australia; National University of Defense Technology, Changsha, Hunan, China	Alzheimer's disease (AD);Group Lasso;multimodal features;Multiple kernel learning (MKL);random Fourier feature (RFF)		0
310	Ungureanu S., Adni T., Brown T., Inston N., Heagerty A.	Successful renal transplant in a patient with non-Herlitz junctional epidermolysis bullosa	2014	Clinical and Experimental Dermatology	Clin Exp Dermatol	Solihull Hospital, Heart of England NHS Foundation Trust, Birmingham, United Kingdom; Queen Elizabeth Hospital, Birmingham, United Kingdom			0
311	Suk H.-I., Shen D.	Subclass-based multi-task learning for Alzheimer's disease diagnosis	2014	Frontiers in Aging Neuroscience	Front Aging Neurosci	University of North Carolina at Chapel Hill, Chapel Hill, NC, United States	Alzheimer's disease (AD);Feature selection;K-means clustering;Mild cognitive impairment (MCI);Neuroimaging analysis		1
312	Du L., Yan J., Kim S., Risacher S.L., Huang H., Inlow M.H., Moore J.H., Saykin A.J., Shen L.	A novel structure-aware sparse learning algorithm for brain imaging genetics	2014	Lecture Notes in Computer Science	LNCS	Indiana University, Indianapolis, IN, United States; Indiana University, Indianapolis, IN, United States; University of Texas at Arlington, Arlington, TX, United States; Rose-Hulman Institute of Technology, Terre Haute, IN, United States; Dartmouth College, Hanover, NH, United States		DBI1356628, NSF, NIH; IIS1117335, NSF; IIS1117965, NSF, NIH; IIS1302675, NSF, NIH; IIS1344152, NSF, NIH; P30 AG10133, NIH; R01 AG19771, NIH; R01 LM009012, NIH; R01 LM010098, NIH; R01 LM011360, NIH; RC2 AG036535, NIH; U01 AG024904, NIH	0
313	Hidalgo-Munoz A.R., Ramirez J., Gorriz J.M., Padilla P.	Regions of interest computed by SVM wrapped method for Alzheimer's disease examination from segmented MRI	2014	Frontiers in Aging Neuroscience	Front Aging Neurosci	University of Granada, Granada, Spain	Alzheimer's disease (AD);Gray and white matter;Image segmentation;Magnetic resonance imaging (MRI);Support vector machine (SVM)	NIH; K01 AG030514, NIH; P30 AG010129, NIH; U01 AG024904, NIH	1
314	Chang Y.-L., Fennema-Notestine C., Holland D., McEvoy L.K., Stricker N.H., Salmon D.P., Dale A.M., Bondi M.W.	APOE interacts with age to modify rate of decline in cognitive and brain changes in Alzheimer's disease	2014	Alzheimer's and Dementia	Alzheimer's Dementia	National Taiwan University, Taipei, Taiwan; University of California, San Diego, San Diego, CA, United States; University of California, San Diego, San Diego, CA, United States; University of California, San Diego, San Diego, CA, United States; Veterans Affairs Boston Healthcare System, Boston, MA, United States; Boston University, Boston, MA, United States; Veterans Affairs San Diego Healthcare …	Alzheimer's disease (AD);APOE;Cognition;Longitudinal;Magnetic resonance imaging (MRI);Morphometry	NIH, Dana Foundation; NIH, Dana Foundation; K01 AG030514, NIH, Dana Foundation; P30 AG010129, NIH, Dana Foundation; U01 AG024904, NIH, Dana Foundation; Dana Foundation	3
315	Lai P., Wang Q., Zhou X.-H.	Variable selection and semiparametric efficient estimation for the heteroscedastic partially linear single-index model	2014	Computational Statistics and Data Analysis	Comput Stat Data Anal	Nanjing University of Information Science and Technology, Nanjing, Jiangsu, China; Chinese Academy of Sciences, Beijing, China; Shenzhen University, Shenzhen, China; University of Washington, Seattle, WA, United States	Efficient score function;Estimating equations;Heteroscedasticity;Oracle property;Variable selection	U01 AG024904, NIH; 11226222, NSFC; 11301279, NSFC; 11201317, NSFC; NSFC; DMS0805984, NSF	0
316	Wade S., Dunson D.B., Petrone S., Trippa L.	Improving prediction from dirichlet process mixtures via enrichment	2014	Journal of Machine Learning Research	J Mach Learn Res	University of Cambridge, Cambridge, United Kingdom; Duke University, Durham, NC, United States; Bocconi University, Milan, Italy; Harvard University, Boston, MA, United States	Bayesian nonparametrics;Density regression;Predictive distribution;Random partition;Urn scheme	U01 AG024904, NIH	0
317	Mormino E.C., Betensky R.A., Hedden T., Schultz A.P., Amariglio R.E., Rentz D.M., Johnson K.A., Sperling R.A.	Synergistic effect of β-amyloid and neurodegeneration on cognitive decline in clinically normal individuals	2014	JAMA Neurology	JAMA Neurol	Massachusetts General Hospital, Harvard Medical School, Boston, MA, United States; Harvard University, Boston, MA, United States; Massachusetts General Hospital, Harvard Medical School, Boston, MA, United States; Massachusetts General Hospital, Harvard Medical School, Boston, MA, United States; Brigham and Women's Hospital, Harvard Medical School, Boston, MA, United States		F32 AG044054, NIH, Alzheimer's Association; IIRG-08-90934, Alzheimer's Association; K01 AG040197, NIH, Alzheimer's Association; NIRG-12-243012, Alzheimer's Association; P01 AG036694, NIH, Alzheimer's Association; P01 AG036694, NIH, Alzheimer's Association; P30 CA006516, NIH, Alzheimer's Association; P50 AG005134, NIH, Alzheimer's Association; P50 NS051343, NIH, Alzheimer's Association; R01 AG0264…	4
318	Osadebey M., Bouguila N., Arnold D.	Optimal selection of regularization parameter in total variation method for reducing noise in magnetic resonance images of the brain	2014	Biomedical Engineering Letters	Biomed Eng Lett	Concordia University, Montreal, QC, Canada; Concordia University, Montreal, QC, Canada; NeuroRx Research Inc, Montreal, QC, Canada	Magnetic resonance imaging (MRI);Markov random field;Noise level;Regularization parameter;Total variation (TV)	NIH; NIH; U01 AG024904, NIH; NIH; NIH	0
319	Orooji M., Sparks R., Bloch B.N., Feleppa E., Barratt D., Madabhushi A.	Spatially aware expectation maximization (SpAEM): Application to prostate TRUS segmentation	2014	Progress in Biomedical Optics and Imaging - Proceedings of SPIE	Progr Biomed Opt Imaging Proc SPIE	Case Western Reserve University, Cleveland, OH, United States; University College London, London, United Kingdom; Boston University, Boston, MA, United States; Riverside Research, New York, NY, United States		NIH; NIH; NIH; NIH; NIH; U01 AG024904, NIH	0
320	Hohman T.J., Koran M.E.I., Thornton-Wells T.A.	Genetic variation modifies risk for neurodegeneration based on biomarker status	2014	Frontiers in Aging Neuroscience	Front Aging Neurosci	Vanderbilt University, Nashville, TN, United States		U01 AG024904, NIH	0
321	Dinov I.D., Petrosyan P., Liu Z., Eggert P., Zamanyan A., Torri F., Macciardi F., Hobel S., Moon S.W., Sung Y.H., Jiang Z., Labus J., Kurth F., Ashe-McNalley C., Mayer E., Vespa P.M., Van Horn J.D., Toga A.W.	The perfect neuroimaging-genetics-computation storm: Collision of petabytes of data, millions of hardware devices and thousands of software tools	2014	Brain Imaging and Behavior	Brain Imaging Behav	University of California, Los Angeles, Los Angeles, CA, United States; University of Southern California, Los Angeles, CA, United States; University of California, Irvine, Irvine, CA, United States; University of California, Los Angeles, Los Angeles, CA, United States; Korea University, Seoul, South Korea; Gachon University, Incheon, South Korea; University of California, Los Angeles, Los Angeles…	Aging;Alzheimer's disease (AD);Analysis;Big data;Computation solutions;Genetics;IBS;Neuroimaging;Pain;Parkinson's disease;Pipeline;Shape;Visualization;Volume;Workflows	NIH, NSF; NIH, NSF; 0716055, NSF; 1023115, NSF; P50 AG16570, NIH, NSF; EB01651, NIH, NSF; P41 EB015922, NIH, NSF; R01 MH071940, NIH, NSF; LM05639, NIH, NSF; U01 AG024904, NIH, National Science Foundation; U24 GM104203, NIH, NSF; U24 RR021992, NIH; U24 RR025736, NIH, NSF; NSF; ADDF, NSF; NSF; BMS, NSF; NSF; NSF; NSF	2
322	Vemuri P., Lesnick T.G., Przybelski S.A., Machulda M.M., Knopman D.S., Mielke M.M., Roberts R.O., Geda Y.E., Rocca W.A., Petersen R.C., Jack Jr. C.R.	Association of lifetime intellectual enrichment with cognitive decline in the older population	2014	JAMA Neurology	JAMA Neurol	Mayo Clinic, Rochester, MN, United States; Mayo Clinic, Rochester, MN, United States; Mayo Clinic, Rochester, MN, United States; Mayo Clinic, Rochester, MN, United States; Mayo Clinic, Scottsdale, AZ, United States; Mayo Clinic, Scottsdale, AZ, United States		NIH; NIH; NIH; NIH; C06 RR018898, NIH; K99/R00 AG37573, NIH; P50 AG16574, NIH; R01 AG011378, NIH; R01 AG037551, NIH; R01 AG041851, NIH; U01 AG024904, NIH; U01 AG032438, NIH; U01 AG06786, NIH; U01 HL096917, NIH	3
323	Landau S.M., Thomas B.A., Thurfjell L., Schmidt M.E., Margolin R., Mintun M.A., Pontecorvo M.J., Baker S.L., Jagust W.J.	Amyloid PET imaging in Alzheimer's disease: A comparison of three radiotracers	2014	European Journal of Nuclear Medicine and Molecular Imaging	Eur J Nucl Med Mol Imaging	University of California, Berkeley, Berkeley, CA, United States; University of California, Berkeley, Berkeley, CA, United States; University College London, London, United Kingdom; General Electric Healthcare, Uppsala, Sweden; Janssen RandD Pharmaceutical Companies of Johnson and Johnson, Beerse, Belgium; Janssen Alzheimer Immunotherapy, South San Francisco, CA, United States; Avid Radiopharmaceu…	Alzheimer's disease (AD);Amyloid;Neurology;PET	GSK, Eli Lilly and Company; NIH, Eli Lilly and Company; NIH, Eli Lilly and Company; U01 AG024904, NIH, Eli Lilly and Company; Eli Lilly and Company; Eli Lilly and Company; Eli Lilly and Company; K01 AG030514, NIH, Eli Lilly and Company; P30 AG010129, NIH, Eli Lilly and Company	11
324	Korecka M.	Qualification of a surrogate matrix-based absolute quantification method for amyloid-β₄₂ in human cerebrospinal fluid using 2D UPLC-tandem mass spectrometry	2014	Journal of Alzheimer's Disease	J Alzheimer's Dis	University of Pennsylvania, Philadelphia, PA, United States; University of Pennsylvania, Philadelphia, PA, United States; University of Pennsylvania, Philadelphia, PA, United States; University of Pennsylvania, Philadelphia, PA, United States; University of Pennsylvania, Philadelphia, PA, United States; University of Pennsylvania, Philadelphia, PA, United States; University of Pennsylvania, Phila…	Alzheimer's disease (AD);A? amyloid;Cerebrospinal fluid (CSF);Mass spectrometry	AG024904, NIH; AG10124, NIH; NS053488, NIH; U01 AG024904, NIH	0
325	Lin J.-A., Zhu H., Mihye A., Sun W., Ibrahim J.G.	Functional-mixed effects models for candidate genetic mapping in imaging genetic studies	2014	Genetic Epidemiology	Genet Epidemiol	University of North Carolina at Chapel Hill, Chapel Hill, NC, United States; University of North Carolina at Chapel Hill, Chapel Hill, NC, United States; University of North Carolina at Chapel Hill, Chapel Hill, NC, United States	Adaptive smoothing;Candidate genetic mapping;Functional-mixed effects models;Jumping surface model;Likelihood ratio statistic;Variance components	DMS1407655, NSF, NIH; GM105785-01, NIH; K01 AG030514, NIH; P30 AG010129, NIH; RR025747, NIH; SES-1357666, NSF, NIH; U01 AG024904, NIH	0
326	Oxtoby N.P., Young A.L., Fox N.C., Daga P., Cash D.M., Ourselin S., Schott J.M., Alexander D.C.	Learning imaging biomarker trajectories from noisy Alzheimer’s disease data using a Bayesian multilevel model	2014	Lecture Notes in Computer Science	LNCS	University College London, London, United Kingdom; University College London, London, United Kingdom		U01 AG024904, NIH	0
328	Jack Jr. C.R., Wiste H.J., Weigand S.D., Rocca W.A., Knopman D.S., Mielke M.M., Lowe V.J., Senjem M.L., Gunter J.L., Preboske G.M., Pankratz V.S., Vemuri P., Petersen R.C.	Age-specific population frequencies of cerebral β-amyloidosis and neurodegeneration among people with normal cognitive function aged 50-89 years: A cross-sectional study	2014	The Lancet Neurology	Lancet Neurol	Mayo Clinic, Rochester, MN, United States; Mayo Clinic, Rochester, MN, United States; Mayo Clinic, Rochester, MN, United States		AG029550, NIH; AG32306, NIH; P50 AG16574, NIH; P50 AG16574, NIH; R01 AG37551, NIH; R01 AG011378, NIH; R01 AG11378, NIH; R01 AG11378, NIH; R01 AG043392, NIH; R01 AG041851, NIH; U01 96917, NIH; U01 AG06786, NIH; U01 AG024904, NIH; U01 AG024904, NIH; U01 AG06786, NIH; U01 AG06786, NIH; U01 HL096917, NIH	4
329	Biffi A., Sabuncu M.R., Desikan R.S., Schmansky N.J., Salat D.H., Rosand J., Anderson C.D.	Genetic variation of oxidative phosphorylation genes in stroke and Alzheimer's disease	2014	Neurobiology of Aging	Neurobiol Aging	Massachusetts General Hospital, Harvard Medical School, Boston, MA, United States; Massachusetts General Hospital, Harvard Medical School, Boston, MA, United States; Broad Institute of MIT and Harvard, Cambridge, MA, United States; Massachusetts General Hospital, Harvard Medical School, Boston, MA, United States; Massachusetts Institute of Technology, Cambridge, MA, United States; University of C…	Alzheimer's disease (AD);Genes;Mitochondria;Oxidative phosphorylation (OXPHOS);Stroke	0775010N, AHA, NIH; K25 EB013649-01, NIH; P41 RR014075, NIH; P41 RR14075, NIH; R01 HL093023, NIH; R01 NR010827, NIH; R01 RR16594, NIH; NIH; AG021910, NIH; P01 AG03991, NIH; P50 AG05681, NIH; NIH; AG02238, NIH; NIH; K25, NIH; R01 AG026484, NIH; R01 NS042861, NIH; R01 NS070834, NIH; R01 NS070963, NIH; R01 NS059727, NIH; R01 NS063925, NIH; R33 DA026104, NIH; U01 AG024904, NIH; U01 NS069208, NIH; U01…	0
330	Zacur E., Bossa M., Olmos S.	Multivariate tensor-based morphometry with a right-invariant riemannian distance on GL+(n)	2014	Journal of Mathematical Imaging and Vision	J Math Imaging Vision	University of Zaragoza, Zaragoza, Spain	Jacobian matrices;Right-invariant Riemannian metric;Statistics on manifolds;Tensor-based morphometry (TBM)	NIH; NIH; K01 AG030514, NIH; P30 AG010129, NIH; U01 AG024904, NIH	1
331	Singh N., Hinkle J., Joshi S.H., Fletcher P.T.	An efficient parallel algorithm for hierarchical geodesic models in diffeomorphisms	2014	ISBI'14	ISBI	University of Utah, Salt Lake City, UT, United States	Diffeomorphisms;HGM;Large Deformation Diffeomorphic Metric Mapping (LDDMM);Longitudinal studies;Vector momentum	1054057, NSF; R01 EB007688, NIH, NSF; P41 RR023953, NIH, NSF; R01 MH084795, NIH, NSF; U01 AG024904, NIH, National Science Foundation; U01 NS082086, NIH	0
332	Wee C.-Y., Yap P.T., Zhang D.-Q., Wang L., Shen D.	Group-constrained sparse fMRI connectivity modeling for mild cognitive impairment identification	2014	Brain Structure and Function	Brain Struct Funct	University of North Carolina at Chapel Hill, Chapel Hill, NC, United States; Nanjing University of Aeronautics and Astronautics, Nanjing, Jiangsu, China; Duke University, Durham, NC, United States	Group-constrained sparse modeling;Inter-subject variability;Mild cognitive impairment (MCI);Multi-task learning;Resting state fMRI;Sparse linear regression	NIH, Dana Foundation; NIH, Dana Foundation; U01 AG024904, NIH, Dana Foundation; Dana Foundation; Dana Foundation; Dana Foundation; Dana Foundation; Dana Foundation; Dana Foundation	6
333	Bauer C.M., Cabral H.J., Killiany R.J.	It is unclear if adjusting cortical thickness for changes in gray/white matter intensity ratio improves discrimination between normal aging, MCI, and AD	2014	Brain Imaging and Behavior	Brain Imaging Behav	Boston University, Boston, MA, United States; Boston University, Boston, MA, United States; Indiana University, Indianapolis, IN, United States	Alzheimer's disease (AD);Cortical thickness;Gray white matter intensity ratio;Mild cognitive impairment (MCI);Magnetic resonance imaging (MRI);Normal aging	AG024904, NIH; P30 AG010129, NIH; K01 AG030514, NIH; CIHR	0
334	Proitsi P., Lupton M.K., Velayudhan L., Hunter G., Newhouse S., Lin K., Fogh I., Tsolaki M., Daniilidou M., Pritchard M., Craig D.W., Todd S., Johnston J.A., McGuinness B., Kloszewska I., Soininen H., Mecocci P., Vellas B., Passmore P.A., Sims R., Williams J., Brayne C., Stewart R., Sham P., Lovestone S., Powell J.F.	Alleles that increase risk for type 2 diabetes mellitus are not associated with increased risk for Alzheimer's disease	2014	Neurobiology of Aging	Neurobiol Aging	King's College London, London, United Kingdom; University of Hong Kong, Hong Kong, China; University of Edinburgh, Edinburgh, United Kingdom; Aristotle University of Thessaloniki, Thessaloniki, Greece; Aristotle University of Thessaloniki, Thessaloniki, Greece; Queen's University Belfast, Belfast, UK; Medical University of Lodz, Lodz, Poland; University of Eastern Finland, Kuopio, Finland; Univer…	Environmental;Genetics;Genotype risk score;Late-onset Alzheimer's disease;Mediated pleiotropy;Type 2 diabetes mellitus	U01 AG024904, NIH	0
335	Thomas J.B., Brier M.R., Bateman R.J., Snyder A.Z., Benzinger T.L.S., Xiong C., Raichle M., Holtzman D.M., Sperling R.A., Mayeux R.P., Ghetti B.F., Ringman J.M., Salloway S., McDade E., Rossor M.N., Ourselin S., Schofield P.R., Masters C.L., Martins R.N., Weiner M.W., Thompson P.M., Fox N.C., Koeppe R.A., Jack Jr. C.R., Mathis C.A., Oliver A., Blazey T.M., Moulder K.L., Buckles V.D., Hornbeck R.,…	Functional connectivity in autosomal dominant and late-onset Alzheimer disease	2014	JAMA Neurology	JAMA Neurol	Washington University, St Louis, MO, United States; Washington University, St Louis, MO, United States; Washington University, St Louis, MO, United States; Washington University, St Louis, MO, United States; Massachusetts General Hospital, Harvard Medical School, Boston, MA, United States; Columbia University, New York, NY, United States; Indiana University, Bloomington, IN, United States; Univer…		EP/H046410/1, EPSRC, NIH; EP/J020990/1, EPSRC, NIH; EP/K005278, EPSRC, NIH; G0601846, MRC, NIH; K23 MH081786, NIH; MR/J01107X/1, MRC, NIH; P01 AG03991, NIH; P01 AG003991, NIH; P01 AG026276, NIH; P30 NS048056, NIH; P50 AG05681, NIH; P50 AG005681, NIH; R01 AG37551, NIH; R01 AG011378, NIH; R01 AG043392, NIH; R01 NR012657, NIH; R01 NR012907, NIH; R01 NR014449, NIH; R21 MH099979, NIH; R01 AG041851, NI…	2
336	Kantarci K., Schwarz C.G., Reid R.I., Przybelski S.A., Lesnick T.G., Zuk S.M., Senjem M.L., Gunter J.L., Lowe V.J., Machulda M.M., Knopman D.S., Petersen R.C., Jack Jr. C.R.	White matter integrity determined with diffusion tensor imaging in older adults without dementia: Influence of amyloid load and neurodegeneration	2014	JAMA Neurology	JAMA Neurol	Mayo Clinic, Rochester, MN, United States; Mayo Clinic, Rochester, MN, United States; Mayo Clinic, Rochester, MN, United States; Mayo Clinic, Rochester, MN, United States; Mayo Clinic, Rochester, MN, United States		AG029550, NIH; AG32306, NIH; C06 RR018898, NIH; P50 AG16574, NIH; R01 AG040042, NIH; R01 AG37551, NIH; R01 AG011378, NIH; R01 AG11378, NIH; R01 AG040042, NIH; R01 AG043392, NIH; R21 NS066147, NIH; R01 AG041851, NIH; U01 96917, NIH; U01 AG06786, NIH; U01 AG024904, NIH; U01 AG024904, NIH; U01 AG06786, NIH; U01 HL096917, NIH; NIH; MFMER, NIH; NIH	0
337	Wang D., Wang Y., Nie F., Yan J., Cai W., Saykin A.J., Shen L., Huang H.	Human connectome module pattern detection using a new multi-graph MinMax cut model	2014	Lecture Notes in Computer Science	LNCS	University of Texas at Arlington, Arlington, TX, United States; Indiana University, Indianapolis, IN, United States; University of Sydney, Sydney, NSW, Australia		IIS1117335, NSF; P30 AG10133, NIH; R01 AG19771, NIH; R01 LM011360, NIH, NSF; RC2 AG036535, NIH, NSF; U01 AG024904, NIH, National Science Foundation; UL1 RR025761, NIH, NSF	0
338	Durazzo T.C., Mattsson N., Weiner M.W.	Smoking and increased Alzheimer's disease risk: A review of potential mechanisms	2014	Alzheimer's and Dementia	Alzheimer's Dementia	University of California, San Francisco, San Francisco, CA, United States; University of California, San Francisco, San Francisco, CA, United States; University of Gothenburg, Mölndal, Sweden; University of California, San Francisco, San Francisco, CA, United States; University of California, San Francisco, San Francisco, CA, United States; University of California, San Francisco, San Francisco, …	Alzheimer's disease (AD);Amyloid;Cigarette smoking;Military;Oxidative stress;Risk;Tau;Tobacco;U.S. Armed Services	BMS, Genentech; DA24136, NIH, Genentech; U01 AG024904, NIA, Genentech; NIH, Genentech; Genentech; GSK, Genentech; Genentech	4
339	Segovia F., Phillips C.	PET imaging analysis using a parcelation approach and multiple kernel classification	2014	PRNI'14	Proc PRNI	University of Liège, Liège, Belgium; University of Liège, Liège, Belgium		U01 AG024904, NIH	0
340	Yan J., Huang H., Kim S., Moore J.H., Saykin A.J., Shen L.	Joint identification of imaging and proteomics biomarkers of alzheimer's disease using network-guided sparse learning	2014	ISBI'14	ISBI	Indiana University, Indianapolis, IN, United States; University of Texas at Arlington, Arlington, TX, United States; Dartmouth College, Hanover, NH, United States	Cognitive outcome;Neuroimaging;Proteomic biomarker;Regression;Sparse learning	CCF0830780, NSF; CCF0917274, NSF; DMS0915228, NSF; IIS1117335, NSF; IIS1117965, NSF, NIH; P30 AG10133, NIH; R01 AG19771, NIH; R01 LM009012, NIH; R01 LM010098, NIH; R01 LM011360, NIH; RC2 AG036535, NIH; U01 AG024904, NIH	0
341	Murray M.E., Przybelski S.A., Lesnick T.G., Liesinger A.M., Spychalla A., Zhang B., Gunter J.L., Parisi J.E., Boeve B.F., Knopman D.S., Petersen R.C., Jack Jr. C.R., Dickson D.W., Kantarci K.	Early Alzheimer’s disease neuropathology detected by proton MR spectroscopy	2014	Journal of Neuroscience	J Neurosci	Mayo Clinic, Jacksonville, FL, United States; Mayo Clinic, Rochester, MN, United States; Mayo Clinic, Rochester, MN, United States; Mayo Clinic, Rochester, MN, United States; Mayo Clinic, Rochester, MN, United States	Alzheimer's disease (AD);Digital microscopy;Magnetic resonance spectroscopy;Neuropathology;Posterior cingulate;Tau	P50 AG016574, NIH; P50 AG16574, NIH; P50 AG16574, NIH; P50 AG16574, NIH; P50 NS072187, NIH; P50 AG016574/P1, NIH; P50 AG16574, NIH; R01 AG011378, NIH; R01 AG011378, NIH; R01 AG040042, NIH; R01 AG11378, NIH; R01 AG11378, NIH; R01 AG040042, NIH; R01 AG15866, NIH; R01 AG15866, NIH; R01 AG037551, NIH; R01 AG041851, NIH; U01 AG006786, NIH; U01 AG06786, NIH; U01 AG06786, NIH; U01 AG006786, NIH; U01 AG0…	0
342	Mattsson N., Insel P.S., Nosheny R.L., Tosun D., Trojanowski J.Q., Shaw L.M., Jack Jr. C.R., Donohue M.C., Weiner M.W.	Emerging β-amyloid pathology and accelerated cortical atrophy	2014	JAMA Neurology	JAMA Neurol	University of California, San Francisco, San Francisco, CA, United States; University of Gothenburg, Mölndal, Sweden; University of California, San Francisco, San Francisco, CA, United States; University of Pennsylvania, Philadelphia, PA, United States; Mayo Clinic, Rochester, MN, United States; University of California, San Diego, San Diego, CA, United States		U01 AG024904, NIH; UC, NIH	3
343	Mattsson N., Insel P.S., Tosun D., Zhang J., Jack Jr. C.R., Galasko D.R., Weiner M.W.	Effects of baseline CSF α-synuclein on regional brain atrophy rates in healthy elders, mild cognitive impairment and Alzheimer's disease	2013	PLoS ONE	PLoS ONE	University of California, San Francisco, San Francisco, CA, United States; University of Gothenburg, Mölndal, Sweden; University of California, San Francisco, San Francisco, CA, United States; University of Washington, Seattle, WA, United States; Mayo Clinic, Rochester, MN, United States; University of California, San Diego, San Diego, CA, United States		U01 AG024904, NIH; NIH; NIH; Alzheimer's Association; Eli Lilly and Company; CIHR; FNIH; P30 AG010129, NIH; K01 AG030514, NIH; R01 AG011378, NIH; R01 AG041851, NIH; R01 AG037551, NIH; U01 HL096917, NIH; U01 AG032438, NIH; U01 AG024904, NIH; P01 AGO5131, NIH; U01 AG1048, NIH; P01 AG020206, NIH; ES004696-5897, NIH; ES007033-6364, NIH; AG033398, NIH; ES016873, NIH; ES019277, NIH; NS057567, NIH; NS06…	2
344	Dickie D.A., Job D.E., Gonzalez D.R., Shenkin S.D., Ahearn T.S., Murray A.D., Wardlaw J.M.	Variance in brain volume with advancing age: Implications for defining the limits of normality	2013	PLoS ONE	PLoS ONE	University of Edinburgh, Edinburgh, United Kingdom; University of Edinburgh, Edinburgh, United Kingdom; University of Aberdeen, Foresterhill, Aberdeen, UK; Scottish Imaging Network, A Platform for Scientific Excellence (SINAPSE) Collaboration, Edinburgh, United Kingdom		U01 AG024904, NIH; NIH; NIH; Alzheimer's Association; AstraZeneca; Eli Lilly and Company; CIHR; P30 AG010129, NIH; K01 AG030514, NIH	0
345	Eckenhoff R.G., Laudansky K.F.	Anesthesia, surgery, illness and Alzheimer's disease	2013	Progress in Neuro-Psychopharmacology and Biological Psychiatry	Prog Neuro-Psychopharmacol Biol Psychiatry	University of Pennsylvania, Philadelphia, PA, United States	Alzheimer transgenic mice;Biomarker;Cytokines;Neuroinflammation;Peripheral inflammation;Postoperative cognitive dysfunction (POCD)	NIH	3
346	Benton R.G., Choubey S., Clark D.G., Johnsten T., Raghavan V.V.	Diagnosis and grading of Alzheimer's disease via automatic classification of FDG-PET scans	2013	Lecture Notes in Computer Science	LNCS	University of Louisiana, Lafayette, LA, United States; General Electric Healthcare, United States; Birmingham VA Medical Center, Birmingham, AL, United States; University of Alabama, Birmingham, AL, United States; University of South Alabama, Mobile, AL, United States	Alzheimer's disease (AD);Mild cognitive impairment (MCI);PET	U01 AG024904, NIH	0
347	Ridge P.G., Koop A., Maxwell T.J., Bailey M.H., Swerdlow R.H., Kauwe J.S.K., Honea R.A., Alzheimer's Disease Neuroimaging Initiative (ADNI)	Mitochondrial haplotypes associated with biomarkers for Alzheimer's disease.	2013	PLoS ONE	PLoS ONE	Brigham Young University, Provo, UT, United States; ARUP Institute for Clinical and Experimental Pathology, Salt Lake City, Utah, United States			7
348	Liu X., Tosun D., Weiner M.W., Schuff N.	Locally linear embedding (LLE) for MRI based Alzheimer's disease classification	2013	NeuroImage	NeuroImage	University of California, San Francisco, San Francisco, CA, United States	Alzheimer's disease (AD);Classification;Locally linear embedding;Magnetic resonance imaging (MRI);Statistical learning	P41 RR 023953, NIH; AG024904, NIH	5
349	Adaszewski S., Dukart J., Kherif F., Frackowiak R., Draganski B.	How early can we predict Alzheimer's disease using computational anatomy?	2013	Neurobiology of Aging	Neurobiol Aging	Université de Lausanne, Lausanne, Switzerland; Warsaw University of Technology, Warsaw, Poland; Max Planck Institute, Leipzig, Germany	Alzheimer's disease (AD);Biomarker;Mild cognitive impairment (MCI);Structural MRI		5
350	Epstein N.U., Lane K.A., Farlow M.R., Risacher S.L., Saykin A.J., Gao S.	Cognitive dysfunction and greater visit-to-visit systolic blood pressure variability	2013	Journal of the American Geriatrics Society	J Am Geriatr Soc	Hines VA Medical Center, Hines, IL, United States; Indiana University, Indianapolis, IN, United States; Indiana University, Indianapolis, IN, United States; Indiana University, Indianapolis, IN, United States; Indiana University, Indianapolis, IN, United States	Cognition;Hypertension;Stroke	AG10133, NIH; Eli Lilly and Company; CA101318, NIH; AG19771, NIH; AG036535, NIH; AG10133, NIH; AG032984, NIH; Genentech; AG024904, NIH; NIH; NIH; AG010129, NIH; AG030514, NIH; Dana Foundation	2
351	Babu G.S., Suresh S., Mahanand B.S.	Meta-cognitive q-Gaussian RBF network for binary classification: Application to mild cognitive impairment (MCI)	2013	International Joint Conference on Neural Networks	Proc Int Jt Conf Neural Networks	Nanyang Technological University, Singapore, Singapore; Sri Jayachamarajendra College of Engineering, Mysore, India			0
352	Landau S.M., Lu M., Joshi A.D., Pontecorvo M.J., Mintun M.A., Trojanowski J.Q., Shaw L.M., Jagust W.J.	Comparing positron emission tomography imaging and cerebrospinal fluid measurements of β-amyloid	2013	Annals of Neurology	Ann Neurol	University of California, Berkeley, Berkeley, CA, United States; University of California, Berkeley, Berkeley, CA, United States; Avid Radiopharmaceuticals Inc, Philadelphia, PA, United States; University of Pennsylvania, Philadelphia, PA, United States; University of California, Berkeley, Berkeley, CA, United States		U01 AG024904, NIH; NIH	17
353	Huang L., Pan Z., Lu H.	Automated diagnosis of alzheimer's disease with degenerate SVM-based adaboost	2013	IHMSC'13	Proc IHMSC	Shanghai Jiao Tong University, Shanghai, China	AdaBoost;Alzheimer's disease (AD);Classification;Support vector machine (SVM)	61272247, NSFC; U01 AG024904, NIH	0
354	Long X., Zhang L., Liao W., Jiang C., Qiu B.	Distinct laterality alterations distinguish mild cognitive impairment and Alzheimer's disease from healthy aging: Statistical parametric mapping with high resolution MRI	2013	Human Brain Mapping	Hum Brain Mapp	Chinese Academy of Sciences, Beijing, China	Alzheimer's disease (AD);Healthy aging;Hemispheric asymmetry;High-resolution MRI;Human brain mapping;Multivariate analysis of covariance (MANCOVA);Mild cognitive impairment (MCI);Statistical parametric mapping (SPM);Voxel-based morphometry (VBM)	U01 AG024904, NIH	3
355	Mo J., Maudsley S., Martin B.M., Siddiqui S., Cheung H., Johnson C.A.	Classification of alzheimer diagnosis from ADNI plasma biomarker data	2013	ACM-BCB'13	ACM BCB	National Institute of Health, Bethesda, MD, United States; National Institute on Aging, Baltimore, MD, United States; National Institute on Aging, Baltimore, MD, United States	Alzheimer's Disease Neuroimaging Initiative (ADNI);Feature augmentation;Feature clustering	NIH	0
356	Hohman T.J., Koran M.E.I., Thornton-Wells T.A.	Epistatic genetic effects among alzheimer's candidate genes	2013	PLoS ONE	PLoS ONE	Vanderbilt University, Nashville, TN, United States		PhRMA; U01 AG024904, NIH; P30 AG010129, NIH; K01 AG030514, NIH	4
357	Zhou L., Wang L., Liu L., Ogunbona P., Shen D.	Discriminative brain effective connectivity analysis for alzheimer's disease: A kernel learning approach upon sparse gaussian bayesian network	2013	IEEE Computer Society Conference on Computer Vision and Pattern Recognition	CVPR	University of Wollongong, Wollongong, NSW, Australia; Australian National University, Australia; University of North Carolina at Chapel Hill, Chapel Hill, NC, United States	Alzheimer's disease (AD);Brain connectivity;Discriminative learning;sparse Bayesian Network		1
358	Jack Jr. C.R., Wiste H.J., Weigand S.D., Knopman D.S., Lowe V.J., Vemuri P., Mielke M.M., Jones D.T., Senjem M.L., Gunter J.L., Gregg B.E., Pankratz V.S., Petersen R.C.	Amyloid-first and neurodegeneration-first profiles characterize incident amyloid PET positivity	2013	Neurology	Neurology	Mayo Clinic, Rochester, MN, United States; Mayo Clinic, Rochester, MN, United States; Mayo Clinic, Rochester, MN, United States		R01 AG011378, NIH; R01 AG041851, NIH; U01 AG006786, NIH; P50 AG16574, NIH; C06 RR018898, NIH; R01 AG037551, NIH; U01 HL096917, NIH; U01 AG032438, NIH; U01 AG024904, NIH; R01 AG040042, NIH; U01 AG06786, NIH	26
359	Casanova R., Hsu F.-C., Sink K.M., Rapp S.R., Williamson J.D., Resnick S.M., Espeland M.A.	Alzheimer's disease risk assessment using large-scale machine learning methods	2013	PLoS ONE	PLoS ONE	Wake Forest University, Winston-Salem, NC, United States		NIRP-12-259281, Alzheimer's Association; P30 AG010129K01, NIH; AG030514, NIH; CIHR	6
360	Araujo G.S., Souza M.R.B., Oliveira J.R.M., Costa I.G.	Random forest and gene networks for association of SNPs to Alzheimer's disease	2013	Lecture Notes in Computer Science	LNCS	Federal University of Pernambuco, Recife-PE, Brazil; RWTH University Hospital, Aachen, Germany; Federal University of Pernambuco, Recife-PE, Brazil; Federal University of Pernambuco, Recife-PE, Brazil	Alzheimer's disease (AD);Genome wide association studies (GWAS);Random forest;SNP	U01 AG024904, NIH; NIH; NIH; P30 AG010129, NIH; K01 AG030514, NIH	0
361	Souslova T., Marple T.C., Spiekerman A.M., Mohammad A.A.	Personalized medicine in Alzheimer's disease and depression	2013	Contemporary Clinical Trials	Contemp Clin Trials	Scott and White Healthcare, Temple, TX, United States; ACM Medical Laboratory, Rochester, NY, USA	Alzheimer's disease (AD);Depression;Epigenetics;Personalized medicine		2
362	Zeng W., Shi R., Wang Y., Yau S.-T., Gu X.	Teichmüller shape descriptor and its application to alzheimer's disease study	2013	International Journal of Computer Vision	Int J Comput Vision	Florida International University, Miami, FL, United States; State University of New York at Stony Brook, Stony Brook, NY, United States; Arizona State University, Tempe, AZ, United States; Harvard University, Boston, MA, United States	Conformal welding;Shape analysis;Teichmüller space	R01 EB007530, NIH; IIS0916286, NSF; CCF0916235, NSF; CCF0830550, NSF; III0713145, NSF; N000140910228, ONR; NSFC 61202146, NSF; P30 AG010129, NIH; K01 AG030514, NSF; CCF0448399, NSF; DMS0528363, NSF; DMS0626223, NSF; CCF0830550, NSF; IIS0916286, NSF; CCF1081424, NSF	1
363	Gauthier S., Leuzy A., Racine E., Rosa-Neto P.	Diagnosis and management of Alzheimer's disease: Past, present and future ethical issues	2013	Progress in Neurobiology	Prog Neurobiol	McGill University, Montreal, Canada; Institut de recherches cliniques de Montréal, QC, Canada	Alzheimer's disease (AD);Diagnosis;Ethical considerations;Treatment		7
364	Toledo J.B., Xie S.X., Trojanowski J.Q., Shaw L.M.	Longitudinal change in CSF Tau and Aβ biomarkers for up to 48 months in ADNI	2013	Acta Neuropathologica	Acta Neuropathol	University of Pennsylvania, Philadelphia, PA, United States; University of Pennsylvania, Philadelphia, PA, United States	Alzheimer's disease (AD);A? amyloid;Cerebrospinal fluid (CSF);Dementia;Longitudinal;Mild cognitive impairment (MCI);Tau	AG24904, NIH; AG10124, NIH; U01 AG024904, NIH; NIH; NIH; P30 AG010129, NIH; K01 AG030514, NIH	14
365	Toledo J.B., Korff A., Shaw L.M., Trojanowski J.Q., Zhang J.	CSF α-synuclein improves diagnostic and prognostic performance of CSF tau and Aβ in Alzheimer's disease	2013	Acta Neuropathologica	Acta Neuropathol	University of Pennsylvania, Philadelphia, PA, United States; University of Washington, Seattle, WA, United States	?-Synuclein;Alzheimer's disease (AD);A? amyloid;Cerebrospinal fluid (CSF);Dementia with Lewy body;Parkinson's disease;Tau	NIH; NIH; AG10124, NIH; ES004696-5897, NIH; ES007033-6364, NIH; AG033398, NIH; ES016873, NIH; ES019277, NIH; NS057567, NIH; NS062684-6221, NIH; NS082137, NIH	16
366	Zahodne L.B., Gongvatana A., Cohen R.A., Ott B.R., Tremont G.	Are apathy and depression independently associated with longitudinal trajectories of cortical atrophy in mild cognitive impairment?	2013	American Journal of Geriatric Psychiatry	Am J Geriatr Psychiatry	Columbia University, New York, NY, United States; Brown University, Providence, RI, United States; Miriam Hospital, Providence, RI, United States; Rhode Island Hospital, Providence, RI, United States; Brown University, Providence, RI, United States; Rhode Island Hospital, Providence, RI, United States	Alzheimer's disease (AD);Apathy;Depression;Mild cognitive impairment (MCI);Magnetic resonance imaging (MRI)		7
367	Bernal-Rusiel J.L., Reuter M., Greve D.N., Fischl B., Sabuncu M.R.	Spatiotemporal linear mixed effects modeling for the mass-univariate analysis of longitudinal neuroimage data	2013	NeuroImage	NeuroImage	Massachusetts General Hospital, Harvard Medical School, Charlestown, MA, United States; Massachusetts Institute of Technology, Cambridge, MA, United States; Massachusetts Institute of Technology, Cambridge, MA, United States	Linear mixed effects models;Longitudinal studies;Mass-univariate analysis;Statistical analysis	U01 AG024904, NIH	7
368	Peters K.R., Lynn Beattie B., Feldman H.H., Illes J.	A conceptual framework and ethics analysis for prevention trials of alzheimer disease	2013	Progress in Neurobiology	Prog Neurobiol	Trent University, Peterborough, ON, Canada; University of British Columbia, Vancouver, BC, Canada; University of British Columbia, Vancouver, BC, Canada; University of British Columbia, Vancouver, BC, Canada	Alzheimer's disease (AD);Biomarker;Ethics;Prevention;Treatment		2
369	Pardoe H.R., Abbott D.F., Jackson G.D.	Sample size estimates for well-powered cross-sectional cortical thickness studies	2013	Human Brain Mapping	Hum Brain Mapp	Austin Health, Heidelberg, VIC, Australia; University of Melbourne, Melbourne, VIC, Australia; University of Melbourne, Melbourne, VIC, Australia	Cortical thickness;Morphometry;Magnetic resonance imaging (MRI);Neuroimaging;Power analysis;Study design	R37 31146, NIH	6
370	Lorenzi M., Ayache N., Frisoni G.B., Pennec X.	LCC-Demons: A robust and accurate symmetric diffeomorphic registration algorithm	2013	NeuroImage	NeuroImage	INRIA, Sophia Antipolis, France; IRCCS San Giovanni di Dio Fatebenefratelli, Brescia, Italy	Alzheimer's disease (AD);Demons;Longitudinal atrophy;Non-linear registration;Optimization	ERC; U01 AG024904, NIH	13
371	Cabral C., Silveira M.	Classification of Alzheimer's disease from FDG-PET images using favourite class ensembles	2013	EMBS	EMBS	Technical University of Lisbon, Lisbon, Portugal; Technical University of Lisbon, Lisbon, Portugal			0
372	Liu S., Cai W., Song Y., Pujol S., Kikinis R., Wen L., Feng D.D.	Localized Sparse Code Gradient in Alzheimer's disease staging	2013	EMBS	EMBS	University of Sydney, Sydney, NSW, Australia; Brigham and Women's Hospital, Harvard Medical School, Boston, MA, United States; Royal Prince Alfred Hospital, Sydney, Australia; Shanghai Jiao Tong University, Shanghai, China		ARC	4
373	Lorenzi M., Pennec X.	Efficient parallel transport of deformations in time series of images: From schild’s to pole ladder	2014	Journal of Mathematical Imaging and Vision	J Math Imaging Vision	INRIA, Sophia Antipolis, France	Affine connection;Imaging;Lie group theory;Non-rigid registration;Parallel transport;Riemannian geometry	2010-2013, ANR, NIH; 2011-2018, ERC, NIH; NIH; NIH; K01 AG030514, NIH; P30 AG010129, NIH; U01 AG024904, NIH	1
374	Kovacevic N., Abdi H., Beaton D., McIntosh A.R.	Revisiting PLS Resampling: Comparing Significance Versus Reliability Across Range of Simulations	2013	Springer Proceedings in Mathematics and Statistics	Springer Proc Math Stat	Rotman Research Institute, Toronto, ON, Canada; University of Texas at Dallas, Richardson, TX, United States	Partial Least Squares (PLS);Reliability;Significance;Simulations;Singular value decomposition (SVD)	U01 AG024904, NIH; NIH; NIH; AstraZeneca; Bayer Healthcare; Eli Lilly and Company; Johnson and Johnson Pharmaceutical Research and Development, LLC; CIHR; P30 AG010129, NIH; K01 AG030514, NIH	1
375	Xiang J., Guo H., Cao R., Liang H., Chen J.	An abnormal resting-state functional brain network indicates progression towards Alzheimer's disease	2013	Neural Regeneration Research	Neural Regen Res	Taiyuan University of Technology, Taiyuan, Shanxi, China; Beijing University of Technology, Beijing, China	Aging;Alzheimer's disease (AD);Diffuse brain disease;Early mild cognitive impairment (EMCI);fMRI;Grants-supported paper;Graph theory;Human connectome;Late mild cognitive impairment (LMCI);Neural regeneration;Neurodegeneration;Neuroregeneration;Resting state;Small world property		1
376	Hibar D.P., Stein J.L., Jahanshad N., Kohannim O., Toga A.W., McMahon K.L., De Zubicaray G.I., Montgomery G.W., Martin N.G., Wright M.J., Weiner M.W., Thompson P.M.	Exhaustive search of the SNP-SNP interactome identifies epistatic effects on brain volume in two cohorts	2013	Lecture Notes in Computer Science	LNCS	University of California, Los Angeles, Los Angeles, CA, United States; University of Queensland, Brisbane, QLD, Australia; University of Queensland, Brisbane, QLD, Australia; Queensland Institute of Medical Research, Brisbane, QLD, Australia; University of California, San Francisco, San Francisco, CA, United States; University of California, San Francisco, San Francisco, CA, United States	Epistasis;genome;Interaction;sure independence;Tensor-based morphometry (TBM)		0
377	Suk H.-I., Shen D.	Deep learning-based feature representation for AD/MCI classification	2013	Lecture Notes in Computer Science	LNCS	University of North Carolina at Chapel Hill, Chapel Hill, NC, United States			10
378	Tong T., Wolz R., Gao Q., Hajnal J.V., Rueckert D.	Multiple instance learning for classification of dementia in brain MRI	2013	Lecture Notes in Computer Science	LNCS	Imperial College London, London, United Kingdom; King's College London, London, United Kingdom			0
379	Liu S., Song Y., Cai W., Pujol S., Kikinis R., Wang X., Feng D.D.	Multifold Bayesian kernelization in Alzheimer's diagnosis	2013	Lecture Notes in Computer Science	LNCS	University of Sydney, Sydney, NSW, Australia; Brigham and Women's Hospital, Harvard Medical School, Boston, MA, United States; Chinese University of Hong Kong, Hong Kong, China		ARC	4
380	Liu F., Suk H.-I., Wee C.-Y., Chen H., Shen D.	High-order graph matching based feature selection for Alzheimer's disease identification	2013	Lecture Notes in Computer Science	LNCS	University of Electronic Science and Technology of China, Chengdu, Sichuan, China; University of North Carolina at Chapel Hill, Chapel Hill, NC, United States			4
381	Huang H., Yan J., Nie F., Huang J., Cai W., Saykin A.J., Shen L.	A new sparse simplex model for brain anatomical and genetic network analysis	2013	Lecture Notes in Computer Science	LNCS	University of Texas at Arlington, Arlington, TX, United States; Indiana University, Indianapolis, IN, United States; University of Sydney, Sydney, NSW, Australia		IIS1117335, NSF; UL1 RR025761, NIH; U01 AG024904, NIH; RC2 AG036535, NIH; R01 AG19771, NIH; R01 LM011360, NIH; P30 AG10133, NIH	0
382	Jie B., Zhang D.-Q., Cheng B., Shen D.	Manifold regularized multi-task feature selection for multi-modality classification in Alzheimer's disease	2013	Lecture Notes in Computer Science	LNCS	Nanjing University of Aeronautics and Astronautics, Nanjing, Jiangsu, China; University of North Carolina at Chapel Hill, Chapel Hill, NC, United States		EB006733, NIH; EB008374, NIH; EB009634, NIH; AG041721, NIH	2
383	Ortiz Garcia A., Gorriz J.M., Ramirez J., Salas-Gonzalez D.	Automatic ROI selection using SOM modelling in structural brain MRI	2013	Lecture Notes in Computer Science	LNCS	University of Malaga, Malaga, Spain; University of Granada, Granada, Spain			1
384	Liu F., Wee C.-Y., Chen H., Shen D.	Inter-modality relationship constrained multi-task feature selection for AD/MCI classification	2013	Lecture Notes in Computer Science	LNCS	University of Electronic Science and Technology of China, Chengdu, Sichuan, China; University of North Carolina at Chapel Hill, Chapel Hill, NC, United States	Alzheimer's disease (AD);Multi-kernel support vector machine;Multi-modality;Multi-task learning;Sparse representation		1
385	Zhang P., Wee C.-Y., Niethammer M., Shen D., Yap P.T.	Large deformation image classification using generalized locality-constrained linear coding	2013	Lecture Notes in Computer Science	LNCS	University of North Carolina at Chapel Hill, Chapel Hill, NC, United States; University of North Carolina at Chapel Hill, Chapel Hill, NC, United States		EECS1148870, NSF; EECS0925875, NSF; EB006733, NIH; EB008374, NIH; EB009634, NIH; MH088520, NIH; AG041721, NIH; MH100217, NIH; MH091645, NIH	2
386	Wang Y., Goh W., Wong L., Montana G.	Random forests on Hadoop for genome-wide association studies of multivariate neuroimaging phenotypes	2013	BMC Bioinformatics	BMC Bioinformatics	National University of Singapore, Singapore; National University of Singapore, Singapore; Imperial College London, London, United Kingdom; Imperial College London, London, United Kingdom		U01 AG024904, NIH; NIH; NIH	5
387	Franke K., Ristow M., Gaser C.	Gender-specific effects of health and lifestyle markers on individual BrainAGE	2013	PRNI'13	Proc PRNI	Jena University Hospital, Jena, Germany; Swiss Federal Institute of Technology in Zurich, Zurich, Switzerland; University Hospital Jena, Jena, Germany	Aging;Alzheimer's disease (AD);BrainAGE;Lifestyle;Magnetic resonance imaging (MRI);Voxel-based morphometry (VBM)	U01 AG024904, NIH; NIH; NIH	1
388	Huang S., Li J., Ye J., Fleisher A.S., Chen K., Wu T., Reiman E.M.	A sparse structure learning algorithm for Gaussian Bayesian network identification from high-dimensional data	2013	IEEE Transactions on Pattern Analysis and Machine Intelligence	IEEE Trans Pattern Anal Mach Intell	Arizona State University, Tempe, AZ, United States; University of Arizona, Phoenix, AZ, United States	Bayesian network;Data mining;Machine learning	R01 GM096194, NIH; U01 AG024904, NIH; NIH; NIH; BMS; Eli Lilly and Company; GlaxoSmithKline; Alzheimer's Association; FNIH	3
389	Kantarci K., Gunter J.L., Tosakulwong N., Weigand S.D., Senjem M.S., Petersen R.C., Aisen P.S., Jagust W.J., Weiner M.W., Jack Jr. C.R.	Focal hemosiderin deposits and β-amyloid load in the ADNI cohort	2013	Alzheimer's and Dementia	Alzheimer's Dementia	Mayo Clinic, Rochester, MN, United States; Mayo Clinic, Rochester, MN, United States; Mayo Clinic, Rochester, MN, United States; Mayo Clinic, Rochester, MN, United States; University of California, San Diego, San Diego, CA, United States; University of California, Berkeley, Berkeley, CA, United States; University of California, San Francisco, San Francisco, CA, United States	Alzheimer's Disease Neuroimaging Initiative (ADNI);Alzheimer's disease (AD);Amyloid;Early mild cognitive impairment (EMCI);[18F]AV45 PET;Microhemorrhage;Mild cognitive impairment (MCI);Magnetic resonance imaging (MRI);PET;Superficial siderosis		7
390	Delor I., Charoin J.-E., Gieschke R., Retout S., Jacqmin P.	Original article: Modeling Alzheimer's disease progression using disease onset time and disease trajectory concepts applied to CDR-SOB scores from ADNI	2013	CPT: Pharmacometrics and Systems Pharmacology	CPT Pharmacometrics Syst Pharmacol	SGS Exprimo NV, Mechelen, Belgium; F. Hoffmann-La Roche, Basel, Switzerland			0
391	Guzman V.A., Carmichael O.T., Schwarz C., Tosto G., Zimmerman M.E., Brickman A.M.	White matter hyperintensities and amyloid are independently associated with entorhinal cortex volume among individuals with mild cognitive impairment	2013	Alzheimer's and Dementia	Alzheimer's Dementia	Columbia University, New York, NY, United States; University of California, Davis, Sacramento, CA, United States; University of California, Davis, Sacramento, CA, United States; Columbia University, New York, NY, United States; Albert Einstein College of Medicine, New York, NY, United States; Columbia University, New York, NY, United States	A? amyloid;Alzheimer's disease (AD);Mild cognitive impairment (MCI);Tau;White matter hyperintensities		10
392	Trzepacz P.T., Yu P., Bhamidipati P.K., Willis B.A., Forrester T., Tabas L., Schwarz A.J., Saykin A.J.	Frontolimbic atrophy is associated with agitation and aggression in mild cognitive impairment and Alzheimer's disease	2013	Alzheimer's and Dementia	Alzheimer's Dementia	Eli Lilly and Company, Indianapolis, IN, United States; Indiana University, Indianapolis, IN, United States; Indiana University, Indianapolis, IN, United States	Agitation and aggression;Alzheimer's disease (AD);Frontolimbic;Mild cognitive impairment (MCI);Magnetic resonance imaging (MRI);Salience network	R01 AG19771, NIH; P30 AG10133, NIH	5
393	Lo R.Y., Jagust W.J.	Effect of cognitive reserve markers on alzheimer pathologic progression	2013	Alzheimer Disease and Associated Disorders	Alzheimer Dis Assoc Disord	Buddhist Tzu Chi General Hospital, Hualien, Taiwan; Tzu Chi University, Hualien, Taiwan; Division of Epidemiology, School of Public Health, United States; University of California, Berkeley, Berkeley, CA, United States; University of California, Berkeley, Berkeley, CA, United States	Aging;Alzheimer's disease (AD);Biomarker;Cognitive reserve;Longitudinal studies	P30 AG010129, NIH; K01 AG030514, NIH; Dana Foundation	6
394	Zhan L., Jahanshad N., Ennis D.B., Jin Y., Bernstein M.A., Borowski B.J., Jack Jr. C.R., Toga A.W., Leow A.D., Thompson P.M.	Angular versus spatial resolution trade-offs for diffusion imaging under time constraints	2013	Human Brain Mapping	Hum Brain Mapp	University of California, Los Angeles, Los Angeles, CA, United States; University of California, Los Angeles, Los Angeles, CA, United States; Mayo Clinic, Rochester, MN, United States; University of Illinois, Chicago, IL, United States; University of Illinois, Chicago, IL, United States; Community Psychiatry Associates, Sacramento, CA, United States	Angular resolution;Diffusion tensor imaging (DTI);High angular resolution diffusion imaging (HARDI);Orientation distribution function;Reproducibility;Spatial resolution;Tensor distribution function	EB008432, NIH; EB007813, NIH; EB008281, NIH; HD050735, NIH; RC2 AG036535, NIH	10
395	Rowley J., Fonov V.S., Wu O., Eskildsen S.F., Schoemaker D., Wu L., Mohades S., Shin M., Sziklas V., Cheewakriengkrai L., Shmuel A., Dagher A., Gauthier S., Rosa-Neto P.	White Matter Abnormalities and Structural Hippocampal Disconnections in Amnestic Mild Cognitive Impairment and Alzheimer's Disease	2013	PLoS ONE	PLoS ONE	McGill University, Montreal, QC, Canada; Capital Medical University, Beijing, China; McGill University, Montreal, Canada; McGill University, Montreal, Canada; Massachusetts General Hospital, Harvard Medical School, Charlestown, MA, United States; Aarhus University, Aarhus, Denmark		MOP-11-51-31, CIHR; U01 AG024904, NIH; NIH; NIH; P30 AG010129, NIH; K01 AG030514, NIH	6
396	Honea R.A., Cruchaga C., Perea R.D., Saykin A.J., Burns J.M., Weinberger D.R., Goate A.M.	Characterizing the Role of Brain Derived Neurotrophic Factor Genetic Variation in Alzheimer's Disease Neurodegeneration	2013	PLoS ONE	PLoS ONE	University of Kansas, Kansas City, KS, United States; Washington University, St Louis, MO, United States; Indiana University, Indianapolis, IN, United States; Indiana University, Indianapolis, IN, United States; Johns Hopkins University, Baltimore, MD, United States; Johns Hopkins University, Baltimore, MD, United States		U01 AG024904, NIH; NIH; NIH; AstraZeneca; Bayer Healthcare; Eli Lilly and Company; Johnson and Johnson Pharmaceutical Research and Development, LLC; CIHR; NIH; R01 AG19771, NIH; P30 AG010133, NIH; K01 AG035042, NIH; P30 AG010129, NIH	3
397	Shulman M.B., Harkins K., Green R.C., Karlawish J.H.	Using AD biomarker research results for clinical care: A survey of ADNI investigators	2013	Neurology	Neurology	New York University, New York, NY, United States; University of Pennsylvania, Philadelphia, PA, United States; Brigham and Women's Hospital, Harvard Medical School, Boston, MA, United States; University of Pennsylvania, Philadelphia, PA, United States		HG02213, NIH; AG027841, NIH	4
398	Spreng R.N., Turner G.R.	Structural covariance of the default network in healthy and pathological aging	2013	Journal of Neuroscience	J Neurosci	Cornell University, Ithaca, NY, United States; Cornell University, Ithaca, NY, United States; York University, Toronto, ON, Canada			8
399	Nir T.M., Jahanshad N., Villalon-Reina J.E., Toga A.W., Jack Jr. C.R., Weiner M.W., Thompson P.M.	Effectiveness of regional DTI measures in distinguishing Alzheimer's disease, MCI, and normal aging	2013	NeuroImage: Clinical	NeuroImage Clin	University of California, Los Angeles, Los Angeles, CA, United States; Mayo Clinic, Rochester, MN, United States; University of California, San Francisco, San Francisco, CA, United States; University of California, Los Angeles, Los Angeles, CA, United States	Alzheimer's disease (AD);Biomarker;Clinical scores;DTI;Mild cognitive impairment (MCI);white matter (WM)	U01 AG024904, NIH; P30 AG010129, NIH; K01 AG030514, NIH	19
400	Babu G.S., Suresh S.	Sequential projection-based metacognitive learning in a radial basis function network for classification problems	2013	IEEE Transactions on Neural Networks and Learning Systems	IEEE Trans Neural Networks Learn Sys	Nanyang Technological University, Singapore, Singapore	Alzheimer's disease (AD);Metacognitive learning;Projection-based learning;Radial basis function network classifier;Self-regulatory thresholds	Nanyang Technological University	20
401	Risacher S.L., Kim S., Shen L., Nho K., Foroud T.M., Green R.C., Petersen R.C., Jack Jr. C.R., Aisen P.S., Koeppe R.A., Jagust W.J., Shaw L.M., Trojanowski J.Q., Weiner M.W., Saykin A.J.	The role of apolipoprotein E (APOE) genotype in early mild cognitive impairment (E-MCI)	2013	Frontiers in Aging Neuroscience	Front Aging Neurosci	Indiana University, Indianapolis, IN, United States; Indiana University, Indianapolis, IN, United States; Indiana University, Indianapolis, IN, United States; Brigham and Women's Hospital, Harvard Medical School, Boston, MA, United States; Mayo Clinic, Rochester, MN, United States; Mayo Clinic, Rochester, MN, United States; University of California, San Diego, San Diego, CA, United States; Univer…	Alzheimer's Disease Neuroimaging Initiative (ADNI);APOE;Cerebrospinal fluid (CSF);Early mild cognitive impairment (EMCI);[18F]AV45 PET;Magnetic resonance imaging (MRI);PET	U01 AG024904, NIH; NIH; NIH; P30 AG010129, NIH; K01 AG030514, NIH; R01 AG19771, NIH; P30 AG10133, NIH; R01 LM011360, NIH; K24 AG027841, NIH; U01 AG10483, NIH; U01 AG024904, NIH; R01 AG030048, NIH; R01 AG016381, NIH; AG027859, NIH; AG027984, NIH; AG024904, NIH	17
402	Coubard O.A.	A method for processing multivariate data in medical studies	2013	Statistics in Medicine	Stat Med	Neuropsychological Laboratory, Paris, France	Multivariate analysis;Neuropsychology;Principal component analysis (PCA);Statistics	U01 AG024904, NIH; P30 AG010129, NIH; K01 AG030514, NIH	0
403	Rizk-Jackson A., Insel P.S., Petersen R.C., Aisen P.S., Jack Jr. C.R., Weiner M.W.	Early Indications of Future Cognitive Decline: Stable versus Declining Controls	2013	PLoS ONE	PLoS ONE	University of California, San Francisco, San Francisco, CA, United States; Mayo Clinic, Rochester, MN, United States; University of California, San Diego, San Diego, CA, United States		U01 AG024904, NIH; P41 RR023953, NIH; R01 AG010897, NIH	2
404	Kim D., Kim S., Risacher S.L., Shen L., Ritchie M.D., Weiner M.W., Saykin A.J., Nho K.	A graph-based integration of multimodal brain imaging data for the detection of early mild cognitive impairment (E-MCI)	2013	Lecture Notes in Computer Science	LNCS	Penn State University, United States; Indiana University, Indianapolis, IN, United States; Indiana University, Indianapolis, IN, United States; University of California, San Francisco, San Francisco, CA, United States; University of California, San Francisco, San Francisco, CA, United States; Indiana University, Indianapolis, IN, United States; Indiana University, Indianapolis, IN, United States	Alzheimer's disease (AD);Data integration;Graph-based Semi-Supervised Learning;Mild cognitive impairment (MCI);Multimodal Brain Imaging Data	U01 AG024904, NIH; NIH; NIH; CIHR; P30 AG010129, NIH; K01 AG030514, NIH; Dana Foundation; K99 LM011384, NIH; R01 AG19771, NIH; P30 AG10133, NIH; R01 CA101318, NIH; R01 LM011360, NIH; IIS1117335, NSF; RC2 AG036535, NSF; U01 AG032984, NIH; NIH; R01 NS059873, NIH	0
405	Prasad G., Burkart J., Joshi S.H., Nir T.M., Toga A.W., Thompson P.M.	A dynamical clustering model of brain connectivity inspired by the N-body problem	2013	Lecture Notes in Computer Science	LNCS	University of California, Los Angeles, Los Angeles, CA, United States; University of California, Berkeley, Berkeley, CA, United States	Connectivity;diffusion;gravity;Magnetic resonance imaging (MRI);n-body simulation		1
406	Wang G., Zhang X., Su Q., Chen J., Wang L., Ma Y., Liu Q., Xu L., Shi J., Wang Y.	A heat kernel based cortical thickness estimation algorithm	2013	Lecture Notes in Computer Science	LNCS	Ludong University, Yantai, Shandong, China; Arizona State University, Tempe, AZ, United States; Ludong University, Yantai, Shandong, China; Ludong University, Yantai, Shandong, China	Cortical thickness;False discovery rate;Heat kernel;Streamline;Tetrahedral mesh	11074105, NSFC	0
407	Yan J., Huang H., Risacher S.L., Kim S., Inlow M.H., Moore J.H., Saykin A.J., Shen L.	Network-guided sparse learning for predicting cognitive outcomes from MRI measures	2013	Lecture Notes in Computer Science	LNCS	Indiana University, Indianapolis, IN, United States; Indiana University, Indianapolis, IN, United States; University of Texas at Arlington, Arlington, TX, United States; Rose-Hulman Institute of Technology, Terre Haute, IN, United States; Dartmouth College, Hanover, NH, United States		R01 LM011360, NIH; U01 AG024904, NIH; RC2 AG036535, NIH; R01 AG19771, NIH; P30 AG10133, NIH; IIS1117335, NSF; CCF0830780, NSF; CCF0917274, NSF; DMS0915228, NSF; IIS1117965, NSF; R01 LM009012, NIH; R01 LM010098, NIH; NIH; NIH; CIHR; NIH; P30 AG010129, NIH; K01 AG030514, NIH; Dana Foundation	1
408	Madsen S.K., Gutman B.A., Joshi S.H., Toga A.W., Jack Jr. C.R., Weiner M.W., Thompson P.M.	Mapping dynamic changes in ventricular volume onto baseline cortical surfaces in normal aging, MCI, and Alzheimer's disease	2013	Lecture Notes in Computer Science	LNCS	University of California, Los Angeles, Los Angeles, CA, United States; University of California, Los Angeles, Los Angeles, CA, United States; Mayo Clinic, Rochester, MN, United States; University of California, San Francisco, San Francisco, CA, United States; University of California, San Francisco, San Francisco, CA, United States	Brain imaging;Imaging biomarker;Magnetic resonance imaging (MRI);quantitative image analysis;Statistical analysis;temporal/longitudinal image series analysis		1
409	Yasar S., Xia J., Yao W., Furberg C.D., Xue Q.-L., Mercado C.I., Fitzpatrick A.L., Fried L.P., Kawas C.H., Sink K.M., Williamson J.D., DeKosky S.T., Carlson M.C.	Antihypertensive drugs decrease risk of Alzheimer disease Ginkgo Evaluation of Memory Study	2013	Neurology	Neurology	Johns Hopkins University, Baltimore, MD, United States; Wake Forest University, Winston-Salem, NC, United States; University of Washington, Seattle, WA, United States; Columbia University, New York, NY, United States; University of California, Irvine, Irvine, CA, United States; University of Pittsburgh, Pittsburgh, PA, United States; University of Virginia, Charlottesville, VA, United States		U01 AT00016207, NIH; 30AG021334, NIH; DA10013, NIH; John A. Hartford Foundation; P50 AG05146, NIH; P30 AG021334, NIH; R37 AG019905, NIH; P01 AG027735, NIH; U01 AT000162, NIH; K23 DC011279, NIH; R01 AG027236, NIH; ID 2010-2530, UC; HHSF223201000072C, UC; R03 AG041992, NIH; T35 AG026758, NIH; R01 AG040100, NIH; R21 HS017650, NIH; P01 AG027735, NIH; U01 AT00162, NIH; MH081757, NIH; HHSN268201200036C…	24
410	Weiner M.W., Veitch D.P., Aisen P.S., Beckett L.A., Cairns N.J., Green R.C., Harvey D.J., Jack Jr. C.R., Jagust W.J., Liu E., Morris J.C., Petersen R.C., Saykin A.J., Schmidt M.E., Shaw L.M., Shen L., Siuciak J.A., Soares H.D., Toga A.W., Trojanowski J.Q.	The Alzheimer's Disease Neuroimaging Initiative: A review of papers published since its inception	2013	Alzheimer's and Dementia	Alzheimer's Dementia	University of California, San Francisco, San Francisco, CA, United States; University of California, San Francisco, San Francisco, CA, United States; University of California, San Francisco, San Francisco, CA, United States; University of California, San Francisco, San Francisco, CA, United States; University of California, San Francisco, San Francisco, CA, United States; University of California…	Alzheimer's disease (AD);Amyloid;Biomarker;Mild cognitive impairment (MCI);Tau		36
411	Chen Z., Zhong C.	Decoding Alzheimer's disease from perturbed cerebral glucose metabolism: Implications for diagnostic and therapeutic strategies	2013	Progress in Neurobiology	Prog Neurobiol	Fudan University, Shanghai, China; Fudan University, Shanghai, China	A? amyloid;Advanced glycation endproducts;Alzheimer's disease (AD);Apoptosis;Autophagy;Cerebral hypometabolism;Excitotoxicity;Glucagon-like peptide-1;Glycogen synthase kinase 3 (GSK3);Insulin resistance;Mitochondrial dysfunction;Oxidative stress;Peroxisome proliferator-activated receptors (PPAR);PET;Tau;Thiamine	81071019, NSFC	37
412	Guo L.-H., Alexopoulos P., Wagenpfeil S., Kurz A., Perneczky R.	Brain size and the compensation of Alzheimer's disease symptoms: A longitudinal cohort study	2013	Alzheimer's and Dementia	Alzheimer's Dementia	Technische Universität München, München, Germany; Technische Universität München, München, Germany; Imperial College London, London, United Kingdom	APOE;Atrophy;Brain reserve;Cognitive reserve;Dementia;Head circumference;Intracranial volume;Magnetic resonance imaging (MRI);Mild cognitive impairment (MCI)		3
413	Zhou J., Liu J., Narayan V.A., Ye J.	Modeling disease progression via multi-task learning	2013	NeuroImage	NeuroImage	Arizona State University, Tempe, AZ, United States; Arizona State University, Tempe, AZ, United States; Janssen RandD Pharmaceutical Companies of Johnson and Johnson, Titusville, NJ, United States	Alzheimer's Disease Assessment Scale-cognitive subscale (ADAS-Cog);Alzheimer's disease (AD);Disease progression;Fused Lasso;Mini–mental state examination (MMSE);Multi-task learning		10
414	Arbizu J., Prieto E., Martinez-Lage P., Marti-Climent J.M., Garcia-Granero M., Lamet I., Pastor P., Riverol M., Gomez-Isla M.T., Penuelas I., Richter J.A., Weiner M.W.	Automated analysis of FDG PET as a tool for single-subject probabilistic prediction and detection of Alzheimer's disease dementia	2013	European Journal of Nuclear Medicine and Molecular Imaging	Eur J Nucl Med Mol Imaging	University of Navarra, Pamplona, Spain; Clínica Universidad de Navarra, Pamplona, Spain; University of Navarra, Pamplona, Spain; University of California, San Francisco, San Francisco, CA, United States; Parque Tecnológico de San Sebastián, San Sebastián, Spain; Massachusetts General Hospital, Harvard Medical School, Boston, MA, United States	Alzheimer's disease (AD);Dementia;[18F]FDG PET;Mild cognitive impairment (MCI);PET;Prediction	U01 AG024904, NIH; P30 AG010129, NIH; K01 AG030514, NIH	4
415	Shi J., Thompson P.M., Gutman B.A., Wang Y.	Surface fluid registration of conformal representation: Application to detect disease burden and genetic influence on hippocampus	2013	NeuroImage	NeuroImage	Arizona State University, Tempe, AZ, United States; University of California, Los Angeles, Los Angeles, CA, United States	Conformal representation;Nonlinear image registration;Presymptomatic Alzheimer's disease (AD);Surface conformal parameterization;Surface fluid registration;Tensor-based morphometry (TBM)		9
416	Mackin R.S., Insel P.S., Tosun D., Mueller S.G., Schuff N., Truran-Sacrey D., Raptentsetsang S.T., Lee J.-Y., Jack Jr. C.R., Aisen P.S., Petersen R.C., Weiner M.W.	The effect of subsyndromal symptoms of depression and white matter lesions on disability for individuals with mild cognitive impairment	2013	American Journal of Geriatric Psychiatry	Am J Geriatr Psychiatry	University of California, San Francisco, San Francisco, CA, United States; University of California, San Francisco, San Francisco, CA, United States; University of California, San Francisco, San Francisco, CA, United States; University of California, San Francisco, San Francisco, CA, United States; Mayo Clinic, Rochester, MN, United States; University of California, Davis, Sacramento, CA, United …	APOE;Dementia;Disability;Longitudinal;Mild cognitive impairment (MCI);Subsyndromal depression;Subthreshold depression;White matter lesion	U01 AG024904, NIH; NIH; NIH; P30 AG010129, NIH; K01 AG030514, NIH; Dana Foundation; KO8 MH081065, NIH; P41 RR023953, NIH	4
417	Murphy K.R., Landau S.M., Choudhury K.R., Hostage C.A., Shpanskaya K.S., Sair H.I., Petrella J.R., Wong T.Z., Doraiswamy P.M.	Mapping the effects of ApoE4, age and cognitive status on 18F-florbetapir PET measured regional cortical patterns of beta-amyloid density and growth	2013	NeuroImage	NeuroImage	Duke University, Durham, NC, United States; Duke University, Durham, NC, United States; Duke University, Durham, NC, United States; University of California, Berkeley, Berkeley, CA, United States; Johns Hopkins University, Baltimore, MD, United States	[18F]AV45 PET;Alzheimer's disease (AD);APOE ?4;A? amyloid deposition		4
418	Shokouhi S., Claassen D., Kang H., Ding Z., Rogers B., Mishra A., Riddle W.R.	Longitudinal progression of cognitive decline correlates with changes in the spatial pattern of brain 18F-FDG PET	2013	Journal of Nuclear Medicine	J Nucl Med	Vanderbilt University, Nashville, TN, United States; Vanderbilt University, Nashville, TN, United States; Vanderbilt University, Nashville, TN, United States	Alzheimer imaging;Mild cognitive impairment (MCI)	K01 AG030514, NIH; P30 AG010129, NIH; R01 CA109106, NIH; R01 EB000461, NIH; U01 AG024904, NIH	3
419	Park H., Yang J.-J., Seo J., Lee J.-M.	Dimensionality reduced cortical features and their use in predicting longitudinal changes in Alzheimer's disease	2013	Neuroscience Letters	Neurosci Lett	Sungkyunkwan University, Suwon, South Korea; Hanyang University, Seoul, South Korea; Yonsei University, Seoul, South Korea	Alzheimer's disease (AD);Cortical feature;Cortical thickness;Early prediction;Manifold learning;Sulcal depth	U01 AG024904, NIH; P30 AG010129, NIH; K01 AG030514, NIH; Dana Foundation	3
420	Bryant C., Giovanello K.S., Ibrahim J.G., Chang J., Shen D., Peterson B.S., Zhu H.	Mapping the Genetic Variation of Regional Brain Volumes as Explained by All Common SNPs from the ADNI Study	2013	PLoS ONE	PLoS ONE	University of North Carolina at Chapel Hill, Chapel Hill, NC, United States; University of North Carolina at Chapel Hill, Chapel Hill, NC, United States; University of North Carolina at Chapel Hill, Chapel Hill, NC, United States; University of North Carolina at Chapel Hill, Chapel Hill, NC, United States; Columbia University, New York, NY, United States		U01 AG024904, NIH; NIH; NIH; ADDF; AstraZeneca; Bayer Healthcare; Eli Lilly and Company; Johnson and Johnson Pharmaceutical Research and Development, LLC; CIHR; P30 AG010129, NIH; K01 AG030514, NIH	4
421	Wang Y., Chen K., Yao L., Jin Z., Guo X.	Structural Interactions within the Default Mode Network Identified by Bayesian Network Analysis in Alzheimer's Disease	2013	PLoS ONE	PLoS ONE	Beijing Normal University, Beijing, China; University of Arizona, Phoenix, AZ, United States; Beijing Normal University, Beijing, China; Beijing 306 Hospital, Beijing, China		R01 MH57899, NIH; R01 AG031581, NIH; P30 AG19610, NIH; k23 AG24062, NIH; U01 AG024904, NIH; NIH; Bayer Healthcare; Eli Lilly and Company; CIHR; P30 AG010129, NIH; K01 AG030514, NIH	3
422	Dukart J., Mueller K., Villringer A., Kherif F., Draganski B., Frackowiak R., Schroeter M.L.	Relationship between imaging biomarkers, age, progression and symptom severity in Alzheimer's disease	2013	NeuroImage: Clinical	NeuroImage Clin	University of Lausanne, Lausanne, Switzerland; University of Leipzig, Leipzig, Germany; Max Planck Institute, Leipzig, Germany; University of Leipzig, Leipzig, Germany; Humboldt University, Berlin, Germany	[18F]FDG PET;Aging;Alzheimer's disease (AD);Magnetic resonance imaging (MRI);Mild cognitive impairment (MCI)	U01 AG024904, NIH; P30 AG010129, NIH; K01 AG030514, NIH	7
423	Morgado P.M., Silveira M., Marques J.S.	Extending local binary patterns to 3D for the diagnosis of Alzheimer's Disease	2013	International Symposium on Biomedical Imaging	CVPR	Institute for Systems and Robotics, Lisbon, Portugal	3D Local Binary Patterns;Alzheimer's disease (AD);Computer Aided Diagnosis (CAD);Mild cognitive impairment (MCI);PET;Support vector machine (SVM)		1
424	Wang Y., Liu M., Guo L., Shen D.	Kernel-based multi-task joint sparse classification for Alzheimer'S disease	2013	International Symposium on Biomedical Imaging	CVPR	Northwestern Polytechnical University, Xi'an, Shanxi, China; University of North Carolina at Chapel Hill, Chapel Hill, NC, United States; Shanghai Jiao Tong University, Shanghai, China	Alzheimer's disease (AD);Kernel-based classification;Multi-task joint sparse representation;Sparse representation-based classifier (SRC)		2
425	Liu S., Cai W., Wen L., Feng D.D.	Neuroimaging biomarker based prediction of Alzheimer'S disease severity with optimized graph construction	2013	International Symposium on Biomedical Imaging	CVPR	University of Sydney, Sydney, NSW, Australia; Royal Prince Alfred Hospital, Sydney, Australia	Alzheimer's disease (AD);Neuroimaging;Prediction		2
426	Korff A., Liu Cha., Ginghina C., Shi M., Zhang J.	α-synuclein in cerebrospinal fluid of Alzheimer's disease and mild cognitive impairment	2013	Journal of Alzheimer's Disease	J Alzheimer's Dis	University of Washington, Seattle, WA, United States; Xiamen University, Xiamen, Fujian, China	?-Synuclein;Alzheimer's disease (AD);Biomarker;Cerebrospinal fluid (CSF);Mild cognitive impairment (MCI)	U01 AG024904, NIH; NIH; NIH; Alzheimer's Association; ADDF; Eli Lilly and Company; P30 AG010129, NIH; K01 AG030514, NIH; P42 ES004696-5897, NIH; P30 ES007033-6364, NIH; R01 AG033398, NIH; R01 ES016873, NIH; R01 ES019277, NIH	9
427	Ortiz Garcia A., Gorriz J.M., Ramirez J., Salas-Gonzalez D.	Improving MRI segmentation with probabilistic GHSOM and multiobjective optimization	2013	Neurocomputing	Neurocomputing	University of Málaga, Spain; University of Granada, Granada, Spain	Image segmentation;Magnetic resonance imaging (MRI);Multiobjective optimization;Self-Organizing Maps		5
428	Nettiksimmons J., Beckett L.A., Schwarz C., Carmichael O.T., Fletcher E., DeCarli C.S.	Subgroup of ADNI normal controls characterized by atrophy and cognitive decline associated with vascular damage	2013	Psychology and Aging	Psychol Aging	University of California, Davis, Sacramento, CA, United States; University of California, Davis, Sacramento, CA, United States; University of California, Davis, Sacramento, CA, United States	Alzheimer's Disease Neuroimaging Initiative (ADNI);Biomarker;Cluster;Cognitive decline;Vascular		3
429	Franko E., Joly O.	Evaluating Alzheimer's Disease Progression Using Rate of Regional Hippocampal Atrophy	2013	PLoS ONE	PLoS ONE	INSERM U1075, Université de Caen Basse-Normandie, Caen, France; University College London, London, United Kingdom; University College London, London, United Kingdom; Neurospin, I2BM, CEA, France; Newcastle University, Newcastle upon Tyne, United Kingdom		U01 AG024904, NIH; P30 AG010129, NIH; K01 AG030514, NIH	6
430	Hoang Duc A.K., Modat M., Leung K.K., Cardoso M.J., Barnes J., Kadir T., Ourselin S.	Using Manifold Learning for Atlas Selection in Multi-Atlas Segmentation	2013	PLoS ONE	PLoS ONE	University College London, London, United Kingdom; University College London, London, United Kingdom; Mirada Medical, Oxford, United Kingdom			3
431	Guffanti G., Torri F., Rasmussen J.M., Clark A.P., Lakatos A., Turner J.A., Fallon J.H., Saykin A.J., Weiner M.W., Vawter M.P., Knowles J.A., Potkin S.G., Macciardi F.	Increased CNV-Region deletions in mild cognitive impairment (MCI) and Alzheimer's disease (AD) subjects in the ADNI sample	2013	Genomics	Genomics	Columbia University, New York, NY, United States; University of California, Irvine, Irvine, CA, United States; University of Southern California, Los Angeles, CA, United States; Mind Research Network, Albuquerque, NM, United States; Indiana University, Indianapolis, IN, United States; University of California, San Francisco, San Francisco, CA, United States; University of California, Irvine, Irvi…	Alzheimer's disease (AD);Copy Number Variable Regions (CNV-Regions);Copy number variation (CNV);Genome-wide scan;Next Generation Sequencing (NGS)		2
432	Barnes J., Carmichael O.T., Leung K.K., Schwarz C., Ridgway G.R., Bartlett J.W., Malone I.B., Schott J.M., Rossor M.N., Biessels G.J., DeCarli C.S., Fox N.C.	Vascular and Alzheimer's disease markers independently predict brain atrophy rate in Alzheimer's Disease Neuroimaging Initiative controls	2013	Neurobiology of Aging	Neurobiol Aging	University College London, London, United Kingdom; University of California, Davis, Sacramento, CA, United States; University College London, London, United Kingdom; University College London, London, United Kingdom; University Medical Center, Utrecht, Netherlands	Alzheimer's disease (AD);Mild cognitive impairment (MCI);Normal aging;Vascular disease;Volumetric MRI		16
433	Petersen R.C., Aisen P.S., Boeve B.F., Geda Y.E., Ivnik R.J., Knopman D.S., Mielke M.M., Pankratz V.S., Roberts R.O., Rocca W.A., Weigand S.D., Weiner M.W., Wiste H.J., Jack Jr. C.R.	Mild cognitive impairment due to Alzheimer disease in the community	2013	Annals of Neurology	Ann Neurol	Mayo Clinic, Rochester, MN, United States; Mayo Clinic, Rochester, MN, United States; Mayo Clinic, Rochester, MN, United States; University of California, San Diego, San Diego, CA, United States; Mayo Clinic, Rochester, MN, United States; University of California, San Francisco, San Francisco, CA, United States; Mayo Clinic, Rochester, MN, United States		NIH; U01 AG006786, NIH; P50 AG016574, NIH; R01 AG034676, NIH; R01 AG011378, NIH; R01 AG041851, NIH; U01 AG024904, NIH; NIH; NIH	19
434	Jorge Cardoso M., Leung K.K., Modat M., Keihaninejad S., Cash D.M., Barnes J., Fox N.C., Ourselin S.	STEPS: Similarity and Truth Estimation for Propagated Segmentations and its application to hippocampal segmentation and brain parcelation	2013	Medical Image Analysis	Med Image Anal	University College London, London, United Kingdom; University College London, London, United Kingdom	Brain parcelation;Hippocampal segmentation;Label propagation;Local similarity metric		25
435	Xu X.S., Samtani M.N., Dunne A., Nandy P., Vermeulen A., De Ridder F.	Mixed-effects beta regression for modeling continuous bounded outcome scores using NONMEM when data are not on the boundaries	2013	Journal of Pharmacokinetics and Pharmacodynamics	J Pharmacokinet Pharmacodyn	Janssen RandD Pharmaceutical Companies of Johnson and Johnson, Raritan, NJ, United States; Janssen RandD Pharmaceutical Companies of Johnson and Johnson, Beerse, Belgium		U01 AG024904, NIH; P30 AG010129, NIH; K01 AG030514, NIH	4
436	Tong T., Wolz R., Coupe P., Hajnal J.V., Rueckert D.	Segmentation of MR images via discriminative dictionary learning and sparse coding: Application to hippocampus labeling	2013	NeuroImage	NeuroImage	Imperial College London, London, United Kingdom; Laboratoire Bordelais de Recherche en Informatique, Bordeaux, France; King's College London, London, United Kingdom	Discriminative dictionary learning;Patch-based segmentation;Sparse representation;Structural MRI		16
437	Tosun D., Joshi S.H., Weiner M.W.	Neuroimaging predictors of brain amyloidosis in mild cognitive impairment	2013	Annals of Neurology	Ann Neurol	University of California, San Francisco, San Francisco, CA, United States; University of California, San Francisco, San Francisco, CA, United States; University of Utah, Salt Lake City, UT, United States		NIH; U01 AG024904, NIH; NIH; NIH; P30 AG010129, NIH; K01 AG030514, NIH	3
438	Benitez B.A., Karch C.M., Cai Y., Jin S.C., Cooper B., Carrell D., Bertelsen S., Chibnik L.B., Schneider J.A., Bennett D.A., Fagan A.M., Holtzman D.M., Morris J.C., Goate A.M., Cruchaga C.	The PSEN1, p.E318G Variant Increases the Risk of Alzheimer's Disease in APOE-ε4 Carriers	2013	PLoS Genetics	PLoS Genet	Washington University, St Louis, MO, United States; Brigham and Women's Hospital, Harvard Medical School, Boston, MA, United States; Harvard Medical School, Boston, MA, United States; Broad Institute of MIT and Harvard, Cambridge, MA, United States; Rush University, Chicago, IL, United States; Washington University, St Louis, MO, United States; Washington University, St Louis, MO, United States; …		P30 NS069329-01, NIH; R01 AG035083, NIH; U01 AG024904, NIH; NIH; NIH; Eli Lilly and Company; CIHR; P30 AG010129, NIH; K01 AG030514, NIH; Wellcome Trust; MRC; R01 AG30146, NIH; P30 AG10161, NIH; R01 AG17917, NIH; R01 AG15819, NIH; K08 AG034290, NIH	8
439	Haight T.J., Landau S.M., Carmichael O.T., Schwarz C., DeCarli C.S., Jagust W.J.	Dissociable effects of alzheimer disease and white matter hyperintensities on brain metabolism	2013	JAMA Neurology	JAMA Neurol	University of California, Berkeley, Berkeley, CA, United States; University of California, Berkeley, Berkeley, CA, United States; University of California, Berkeley, Berkeley, CA, United States; University of California, Berkeley, Berkeley, CA, United States		IIS1117663, NSF; AG030514, NIH; AG010129, NIH; AG024904, NIH; AG20098, NIH; AG012435, NIH; AG024904, NIH; AG027859, NIH; AG027984, NIH; U01 AG024904, NIH; NIH; NIH; Alzheimer's Association; ADDF; Eli Lilly and Company; P30 AG010129, NIH; K01 AG030514, NIH	9
440	Frisoni G.B., Bocchetta M., Chetelat G., Rabinovici G.D., De Leon M.J., Kaye J.A., Reiman E.M., Scheltens P., Barkhof F., Black S.E., Brooks D.J., Carrillo M.C., Fox N.C., Herholz K., Nordberg A., Jack Jr. C.R., Jagust W.J., Johnson K.A., Rowe C.C., Sperling R.A., Thies W., Wahlund L.-O., Weiner M.W., Pasqualetti P., DeCarli C.S.	Imaging markers for Alzheimer disease: Which vs how	2013	Neurology	Neurology	IRCCS San Giovanni di Dio Fatebenefratelli, Brescia, Italy; INSERM U1077, Caen, France; Université de Caen Basse-Normandie, Caen, France; Ecole Pratique des Hautes Etudes, Caen, France; CHU de Caen, Caen, France; University of California, San Francisco, San Francisco, CA, United States; New York University, New York, NY, United States; New York University, New York, NY, United States; Oregon Heal…		IIRG-10-174022, Alzheimer's Association; GlaxoSmithKline; Roche; Pfizer; MOP-13129, CIHR; MOP-106485, CIHR; MOP-82744, CIHR; NIH; T6075, Heart and Stroke Foundation of Canada; T6383, Heart and Stroke Foundation of Canada; ADDF; U01 AG024904, NIH; NIHR; AG034570, NIH; AG025303, NIH	33
441	Kohannim O., Hua X., Rajagopalan P., Hibar D.P., Jahanshad N., Grill J.D., Apostolova L.G., Toga A.W., Jack Jr. C.R., Weiner M.W., Thompson P.M.	Multilocus genetic profiling to empower drug trials and predict brain atrophy	2013	NeuroImage: Clinical	NeuroImage Clin	University of California, Los Angeles, Los Angeles, CA, United States; University of California, Los Angeles, Los Angeles, CA, United States; Mayo Clinic, Rochester, MN, United States; University of California, San Francisco, San Francisco, CA, United States; University of California, San Francisco, San Francisco, CA, United States	Alzheimer's disease (AD);Brain atrophy;Clinical trial enrichment;Genetic risk score;Genetics;Neuroimaging	R01 AG020098, NIH; DGE0707424, NSF	3
442	Sanabria-Diaz G., Martinez-Montes E., Melie-Garcia L.	Glucose Metabolism during Resting State Reveals Abnormal Brain Networks Organization in the Alzheimer's Disease and Mild Cognitive Impairment	2013	PLoS ONE	PLoS ONE	Cuban Neuroscience Center, Havana, Cuba; Cuban Neuroscience Center, Havana, Cuba		U01 AG024904, NIH; NIH; P30 AG010129, NIH; K01 AG030514, NIH	6
443	Kim S., Swaminathan S., Inlow M.H., Risacher S.L., Nho K., Shen L., Foroud T.M., Petersen R.C., Aisen P.S., Soares H.D., Toledo J.B., Shaw L.M., Trojanowski J.Q., Weiner M.W., McDonald B.C., Farlow M.R., Ghetti B.F., Saykin A.J.	Influence of Genetic Variation on Plasma Protein Levels in Older Adults Using a Multi-Analyte Panel	2013	PLoS ONE	PLoS ONE	Indiana University, Indianapolis, IN, United States; Indiana University, Indianapolis, IN, United States; Indiana University, Indianapolis, IN, United States; Rose-Hulman Institute of Technology, Terre Haute, IN, United States; Mayo Clinic, Rochester, MN, United States; University of California, San Diego, San Diego, CA, United States; Bristol-Myers Squibb, Wallingford, CT, United States; Univers…		U01 AG024904, NIH; NIH; NIH; Alzheimer's Association; ADDF; AstraZeneca; Eli Lilly and Company; CIHR; NIH; P30 AG010129, NIH; K01 AG030514, NIH; R01 AG19771, NIH, Dana Foundation; P30 AG010133, Dana Foundation; U01 AG032984, Dana Foundation; R01 AG19771, NIH; P30 AG10133, NIH; R01 LM011360, NIH; IIS1117335, NSF; K99 LM011384, NIH	8
444	Mosconi L., Andrews R.D., Matthewsa D.C.	Comparing brain amyloid deposition, glucose metabolism, and atrophy in mild cognitive impairment with and without a family history of dementia	2013	Journal of Alzheimer's Disease	J Alzheimer's Dis	Abiant Inc, Grayslake, IL, United States; ADM Diagnostics, Chicago, IL, United States; New York University, New York, NY, United States	Alzheimer's disease (AD);Amyloid;[18F]FDG PET;family history;glucose metabolism;Magnetic resonance imaging (MRI);Mild cognitive impairment (MCI);PiB PET;PET		7
445	Wang D., Nie F., Huang H., Yan J., Risacher S.L., Saykin A.J., Shen L.	Structural brain network constrained neuroimaging marker identification for predicting cognitive functions	2013	Lecture Notes in Computer Science	LNCS	University of Texas at Arlington, Arlington, TX, United States; Indiana University, Indianapolis, IN, United States	Brain Network Based Feature Selection;Correlated Marker Selection;Imaging genetics;Neuroimaging Marker Identification	CCF, NSF; 0830780, NSF; 0917274, NSF; DMS0915228, NSF; IIS1117965, NSF; IIS1117335, NSF; R01 LM011360, NIH; UL1 RR025761, NIH; U01 AG024904, NIH; RC2 AG036535, NIH; R01 AG19771, NIH; P30 AG10133, NIH; NIH; NIH	1
446	Batmanghelich N.K., Dalca A.V., Sabuncu M.R., Golland P.	Joint modeling of imaging and genetics	2013	Lecture Notes in Computer Science	LNCS	Massachusetts Institute of Technology, Cambridge, MA, United States; Massachusetts General Hospital, Harvard Medical School, Boston, MA, United States	Bayesian Models;Imaging genetics;Probabilistic Graphical Model;Variational Inference	A2012333, AHAF; NSERC	1
447	Singh N., Hinkle J., Joshi S., Fletcher P.T.	A hierarchical geodesic model for diffeomorphic longitudinal shape analysis	2013	Lecture Notes in Computer Science	LNCS	University of Utah, Salt Lake City, UT, United States	Diffeomorphisms;Hierarchical Model;Longitudinal	R01 EB007688, NIH; U01 AG024904, NIH; R01 MH084795, NIH; P41 RR023953, NIH; 1054057, NSF	3
448	Margarida Matos A., Faria P., Patricio M.	Voxel-based morphometry analyses in Alzheimer's disease	2013	ENBENG'13	Port Bioeng Meet, ENBENG - Book Proc	University of Coimbra, Coimbra, Portugal; University of Coimbra, Coimbra, Portugal	Alzheimer's Disease Neuroimaging Initiative (ADNI);Alzheimer's disease (AD);Magnetic resonance imaging (MRI);Voxel-based morphometry (VBM)	VOl AG024904, NIH	0
449	Wang L., Shi F., Li G., Shen D.	4D Segmentation of Brain MR Images with Constrained Cortical Thickness Variation	2013	PLoS ONE	PLoS ONE	University of North Carolina at Chapel Hill, Chapel Hill, NC, United States; Korea University, Seoul, South Korea		EB006733, NIH; EB008374, NIH; EB009634, NIH; AG041721, NIH; U01 AG024904, NIH; P30 AG010129, NIH; K01 AG030514, NIH; Dana Foundation	1
450	Trzepacz P.T., Saykin A.J., Yu P., Bhamidipati P.K., Sun J., Dennehy E.B., Willis B.A., Cummings J.L.	Subscale validation of the neuropsychiatric inventory questionnaire: Comparison of alzheimer's disease neuroimaging initiative and national alzheimer's coordinating center cohorts	2013	American Journal of Geriatric Psychiatry	Am J Geriatr Psychiatry	Eli Lilly and Company, Indianapolis, IN, United States; Indiana University, Indianapolis, IN, United States; Purdue University, West Lafayette, IN, United States; Cleveland Clinic, Las Vegas, NV, United States	Alzheimer's disease (AD);Neuropsychiatric Inventory;Neuropsychiatric symptoms;Subscales	U01 AG024904, NIH; NIH; NIH; ADDF; AstraZeneca; Eli Lilly and Company; NIH; UC; P30 AG010129, NIH; K01 AG030514, NIH; Dana Foundation; R01 AG19771, NIH; P30 AG10133, NIH	4
451	Weiner M.W., Friedl K.E., Pacifico A., Chapman J.C., Jaffee M.S., Little D.M., Manley G.T., McKee A.C., Petersen R.C., Pitman R.K., Yaffe K., Zetterberg H., Obana R., Bain L.J., Carrillo M.C.	Military risk factors for Alzheimer's disease	2013	Alzheimer's and Dementia	Alzheimer's Dementia	San Francisco Veterans Affairs Medical Center, San Francisco, CA, United States; University of California, San Francisco, San Francisco, CA, United States; U.S. Army Medical Research and Materiel Command, Fort Detrick, MD, United States; Veterans Affairs Medical Center, Washington, DC, United States; Georgetown University, Washington, DC, United States; University of Virginia, Charlottesville, VA…	Alzheimer's disease (AD);Alzheimer's Disease Neuroimaging Initiative (ADNI);APOE ?4;A? amyloid;Biomarker;Blast injury;Chronic traumatic encephalopathy;Military medicine;Posttraumatic stress disorder;Risk factors;Tau;Traumatic brain injury;Veterans;Vietnam		11
452	Nho K., Corneveaux J.J., Kim S., Lin H., Risacher S.L., Shen L., Swaminathan S., Ramanan V.K., Liu Y., Foroud T.M., Inlow M.H., Siniard A.L., Reiman R.A., Aisen P.S., Petersen R.C., Green R.C., Jack Jr. C.R., Weiner M.W., Baldwin C.T., Lunetta K.L., Farrer L.A., Furney S.J., Lovestone S., Simmons A., Mecocci P., Vellas B., Tsolaki M., Kloszewska I., Soininen H., McDonald B.C., Farlow M.R., Ghetti…	Whole-exome sequencing and imaging genetics identify functional variants for rate of change in hippocampal volume in mild cognitive impairment	2013	Molecular Psychiatry	Mol Psychiatry	Indiana University, Indianapolis, IN, United States; University of Arizona, Phoenix, AZ, United States; Indiana University, Indianapolis, IN, United States; Indiana University, Indianapolis, IN, United States; Rose-Hulman Institute of Technology, Terre Haute, IN, United States; University of California, San Diego, San Diego, CA, United States; Mayo Clinic, Rochester, MN, United States; Brigham an…	Alzheimer's Disease Neuroimaging Initiative (ADNI);CARD1;Imaging genetics;Mild cognitive impairment (MCI);PARP1;whole exome sequencing	U01 AG024904, NIH	8
453	Martinez-Murcia F.J., Gorriz J.M., Ramirez J., Puntonet C.G., Illan I.A.	Functional activity maps based on significance measures and Independent Component Analysis	2013	Computer Methods and Programs in Biomedicine	Comput Methods Programs Biomed	University of Granada, Granada, Spain; University of Granada, Granada, Spain	Alzheimer's disease (AD);Computer Aided Diagnosis (CAD);Independent component analysis (ICA);Naive Bayes Classifier;PET and SPECT;Relative Entropy;Support vector machine (SVM)		3
454	Llano D.A., Devanarayan V., Simon A.J.	Evaluation of plasma proteomic data for alzheimer disease state classification and for the prediction of progression from mild cognitive impairment to alzheimer disease	2013	Alzheimer Disease and Associated Disorders	Alzheimer Dis Assoc Disord	University of Illinois, Urbana Champaign, IL, United States; Abbott Laboratories, Abbott Park, IL, United States; AJ Simon Enterprises LLC, Yardley, PA, USA	Alzheimer's Disease Neuroimaging Initiative (ADNI);Rules-Based Medicine;Alzheimer's disease (AD);Biomarker;Machine learning;Mild cognitive impairment (MCI);Proteomics;Random forest		7
455	Cheng B., Zhang D.-Q., Chen S., Kaufer D.I., Shen D.	Semi-supervised multimodal relevance vector regression improves cognitive performance estimation from imaging and biological biomarkers	2013	Neuroinformatics	Neuroinformatics	Nanjing University of Aeronautics and Astronautics, Nanjing, Jiangsu, China; University of North Carolina at Chapel Hill, Chapel Hill, NC, United States; University of North Carolina at Chapel Hill, Chapel Hill, NC, United States	Alzheimer's disease (AD);Mild cognitive impairment (MCI);Multimodality;Relevance vector regression (RVR);Semi-supervised learning	U01 AG024904, NIH; EB006733, NIH; EB008374, NIH; EB009634, NIH; AG041721, NIH; 61075010, NSFC; 61170151, NSFC	1
456	Bradshaw E.M., Chibnik L.B., Keenan B.T., Ottoboni L., Raj T., Tang A., Rosenkrantz L.L., Imboywa S., Lee M., Von Korff A., Alzheimer's Disease Neuroimaging Initiative (ADNI), Morris M.C., Evans D.A., Johnson K.A., Sperling R.A., Schneider J.A., Bennett D.A., De Jager P.L.	CD33 Alzheimer's disease locus: altered monocyte function and amyloid biology.	2013	Nature Neuroscience	Nat Neurosci	Brigham and Women's Hospital, Harvard Medical School, Boston, MA, United States			39
457	Cataldo R., Agrusti A., De Nunzio G., Carla A., De Mitri I., Favetta M., Quarta M., Monno L., Rei L., Fiorina E.	Generating a minimal set of templates for the hippocampal region in MR neuroimages	2013	Journal of Neuroimaging	J Neuroimaging	University of Salento, Lecce, Italy; Istituto Nazionale di Fisica Nucleare, Lecce, Italy; University of Salento, Lecce, Italy; University of Salento, Lecce, Italy; University of Bari, Bari, Italy; University of Genova, Genova, Italy; Istituto Nazionale di Fisica Nucleare, Genova, Italy; University of Torino, Torino, Italy; Istituto Nazionale di Fisica Nucleare, Torino, Italy	Alzheimer's Disease Neuroimaging Initiative (ADNI);Brain region;Hippocampus;MRI brain images;Templates	U01 AG024904, NIH; NIH; P30 AG010129, NIH; K01 AG030514, NIH	1
458	Janulewicz P.A., Killiany R.J., White R.F., Martin B.M., Winter M.R., Weinberg J.M., Aschengrau A.	Structural Magnetic Resonance Imaging in an adult cohort following prenatal and early postnatal exposure to tetrachloroethylene (PCE)-contaminated drinking water	2013	Neurotoxicology and Teratology	Neurotoxicol Teratol	Boston University, Boston, MA, United States; Boston University, Boston, MA, United States; Boston University, Boston, MA, United States; Boston University, Boston, MA, United States; Boston University, Boston, MA, United States; Boston University, Boston, MA, United States	Development;PCE;Structural MRI;Tetrachloroethylene		0
459	Dukart J., Mueller K., Barthel H., Villringer A., Sabri O., Schroeter M.L.	Meta-analysis based SVM classification enables accurate detection of Alzheimer's disease across different clinical centers using FDG-PET and MRI	2013	Psychiatry Research - Neuroimaging	Psychiatry Res Neuroimaging	Max Planck Institute, Leipzig, Germany; University of Leipzig, Leipzig, Germany; University of Leipzig, Leipzig, Germany; University of Leipzig, Leipzig, Germany; Université de Lausanne, Lausanne, Switzerland	Alzheimer's Disease Neuroimaging Initiative (ADNI);Multi-centre validation;Multimodal imaging;Support vector machine (SVM)		9
460	Young J., Modat M., Cardoso M.J., Mendelson A.F., Cash D.M., Ourselin S.	Accurate multimodal probabilistic prediction of conversion to Alzheimer's disease in patients with mild cognitive impairment	2013	NeuroImage: Clinical	NeuroImage Clin	University College London, London, United Kingdom; University College London, London, United Kingdom	Alzheimer's disease (AD);Gaussian process;Mild cognitive impairment (MCI);Multimodality;Probabilistic classification;Risk scores;Support vector machine (SVM)	U01 AG024904, NIH; P30 AG010129, NIH; K01 AG030514, NIH	10
461	Mantikayan J.M., Ayu M.A.	Assessing audience response systems using task-technology fit	2013	ICT4M'13	ICT4M	International Islamic University Malaysia, Malaysia	Audience response system;class-wide discussion;clicker;pedagogy;peer instruction;task-technology fit		0
462	Richard E., Schmand B.A., Eikelenboom P., Van Gool W.A.	MRI and cerebrospinal fluid biomarkers for predicting progression to Alzheimer's disease in patients with mild cognitive impairment: A diagnostic accuracy study	2013	BMJ Open	BMJ Open	University of Amsterdam, Amsterdam, Netherlands; University of Amsterdam, Amsterdam, Netherlands; Free University, Amsterdam, Netherlands			9
463	Martinez-Torteya A., Trevino-Alvarado V., Tamez-Pena J.G.	Improved multimodal biomarkers for Alzheimer's disease and mild cognitive impairment diagnosis - Data from ADNI	2013	The International Society for Optical Engineering-SPIE	Proc SPIE	Cátedra de Bioinformática, Tecnológico de Monterrey, Monterrey Nuevo León, Mexico	Alzheimer's Disease Neuroimaging Initiative (ADNI);Alzheimer's disease (AD);Mild cognitive impairment (MCI);Multimodal biomarker		1
464	Lowe V.J., Peller P.J., Weigand S.D., Quintero C.M., Tosakulwong N., Vemuri P., Senjem M.L., Jordan L., Jack Jr. C.R., Knopman D.S., Petersen R.C.	Application of the national institute on aging-alzheimer's association AD criteria to ADNI	2013	Neurology	Neurology	Mayo Clinic, Rochester, MN, United States; Mayo Clinic, Rochester, MN, United States; Mayo Clinic, Rochester, MN, United States		P50 AG16574, NIH, Mayo Foundation	8
465	Wang Z., Das S.R., Xie S.X., Arnold S.E., Detre J.A., Wolk D.A.	Arterial spin labeled MRI in prodromal Alzheimer's disease: A multi-site study	2013	NeuroImage: Clinical	NeuroImage Clin	University of Pennsylvania, Philadelphia, PA, United States; University of Pennsylvania, Philadelphia, PA, United States; University of Pennsylvania, Philadelphia, PA, United States; University of Pennsylvania, Philadelphia, PA, United States; University of Pennsylvania, Philadelphia, PA, United States; University of Pennsylvania, Philadelphia, PA, United States			10
466	Vuong P., Drucker D., Schwarz C., Fletcher E., DeCarli C.S., Carmichael O.T.	Effects of T2-weighted MRI based cranial volume measurements on studies of the aging brain	2013	Progress in Biomedical Optics and Imaging - Proceedings of SPIE	Progr Biomed Opt Imaging Proc SPIE	Alzheimer's Disease Neuroimaging Initiative, United States	Freesurfer;Image processing;Magnetic resonance imaging (MRI);Segmentation;Total intracranial volume		0
467	Lillemark L., Sorensen L., Mysling P., Pai A., Dam E.B., Nielsen M.	Morphometric connectivity analysis to distinguish normal, mild cognitive impaired, and Alzheimer subjects based on brain MRI	2013	Progress in Biomedical Optics and Imaging - Proceedings of SPIE	Progr Biomed Opt Imaging Proc SPIE	Copenhagen University, Copenhagen, Denmark; BiomedIQ AS, Copenhagen, Denmark			0
468	Lin Z.S., Avinash G., McMillan K., Yan L., Sirohey S., Minoshima S.	Quantitative measurement of mr cortical atrophy: Mr brain surface intensity model (bsim) and group and individual cortical thinning studies	2013	Progress in Biomedical Optics and Imaging - Proceedings of SPIE	Progr Biomed Opt Imaging Proc SPIE	General Electric Healthcare, United States; University of Washington, Seattle, WA, United States	Alzheimer's disease (AD);Cortical thickness;Cortical thinning		2
469	Wang Y., Li G., Nie J., Yap P.T., Guo L., Shen D.	Consistent 4D brain extraction of serial brain MR images	2013	Progress in Biomedical Optics and Imaging - Proceedings of SPIE	Progr Biomed Opt Imaging Proc SPIE	Northwestern Polytechnical University, Xi'an, Shanxi, China; University of North Carolina at Chapel Hill, Chapel Hill, NC, United States	4D deformable surface;Consistent skull stripping;Serial MR brain images		0
470	Babiloni C., Carducci F., Lizio R., Vecchio F., Baglieri A., Bernardini S., Cavedo E., Bozzao A., Buttinelli C., Esposito F., Giubilei F., Guizzaro A., Marino S., Montella P., Quattrocchi C.C., Redolfi A., Soricelli A., Tedeschi G., Ferri R., Rossi-Fedele G., Ursini F., Scrascia F., Vernieri F., Pedersen J.T., Hrdemark H.-G., Rossini P.M., Frisoni G.B.	Resting state cortical electroencephalographic rhythms are related to gray matter volume in subjects with mild cognitive impairment and Alzheimer's disease	2013	Human Brain Mapping	Hum Brain Mapp	University of Foggia, Foggia, Italy; SAN RAFFAELE Cassino, Cassino, Italy; University of Rome la Sapienza, Rome, Italy; IRCCS San Raffaele Pisana, Rome, Italy; A.Fa.R., Isola Tiberina, Rome, Italy; SICILIA-IRCCS, Centro Neurolesi Bonino-Pulejo-Messina, Italy; IRCCS San Giovanni di Dio Fatebenefratelli, Brescia, Italy; University of Rome la Sapienza, Rome, Italy; University of Naples Federico II, …	Alzheimer's Disease Neuroimaging Initiative (ADNI);Amnesic mild cognitive impairment (MCI);Gray matter volume;Low resolution brain electromagnetic tomography (LORETA);Magnetic resonance imaging (MRI);Resting state electroencephalography (EEG);Rhythms		11
471	Takahashi R., Ishii K., Senda M., Ito K., Ishii K., Kato T., Makishi Y., Nishio T., Ikari Y., Iwatsubo T.	Equal sensitivity of early and late scans after injection of FDG for the detection of Alzheimer pattern: An analysis of 3D PET data from J-ADNI, a multi-center study	2013	Annals of Nuclear Medicine	Ann Nucl Med	J-ADNI Core, Japan; Hyogo Prefectural Rehabilitation Hospital at Nishi-Harima, Hyogo, Japan; Kinki University, Osakasayama, Japan; Institute of Biomedical Research and Innovation, Kobe, Japan; National Center for Geriatrics and Gerontology, Obu, Japan; Tokyo Metropolitan Institute of Gerontology, Tokyo, Japan; University of Tokyo, Tokyo, Japan	3D;Accumulation time;Alzheimer's disease (AD);PET;Voxel		4
472	Guo L.-H., Alexopoulos P., Eisele T., Wagenpfeil S., Kurz A., Perneczky R.	The National Institute on Aging-Alzheimer's Association research criteria for mild cognitive impairment due to Alzheimer's disease: Predicting the outcome	2013	European Archives of Psychiatry and Clinical Neuroscience	Eur Arch Psychiatry Clin Neurosci	Technische Universität München, München, Germany; Technische Universität München, München, Germany	Alzheimer's disease (AD);Dementia;Diagnostic criteria;Mild cognitive impairment (MCI)	NIH	5
473	Maikusa N., Yamashita F., Tanaka K., Abe O., Kawaguchi A., Kabasawa H., Chiba S., Kasahara A., Kobayashi N., Yuasa T., Sato N., Matsuda H., Iwatsubo T.	Improved volumetric measurement of brain structure with a distortion correction procedure using an ADNI phantom	2013	Medical Physics	Med Phys	National Center of Neurology and Psychiatry, Tokyo, Japan; Iwate Medical University, Morioka, Japan; Research Association for Biotechnology, Tokyo, Japan; Nihon University, Tokyo, Japan; Kurume University, Kurume, Japan; General Electric Healthcare, Tokyo, Japan; University of Tokyo, Tokyo, Japan; Oizumi Hospital, Tokyo, Japan; Yamagata University, Yonezawa, Japan; National Center of Neurology an…	Alzheimer's disease (AD);geometric distortion;Image normalization;Magnetic resonance imaging (MRI)		1
474	Boccardi M., Bocchetta M., Ganzola R., Robitaille N., Redolfi A., Duchesne S., Jack Jr. C.R., Frisoni G.B.	Operationalizing protocol differences for EADC-ADNI manual hippocampal segmentation	2013	Alzheimer's and Dementia	Alzheimer's Dementia	IRCCS San Giovanni di Dio Fatebenefratelli, Brescia, Italy; Associazione Fatebenefratelli per la Ricerca, Rome, Italy; Universite´ Laval, Québec, QC, Canada; Mayo Clinic, Rochester, MN, United States	Alzheimer's disease (AD);Alzheimer's Disease Neuro;Anatomic landmark;Atrophy;Degeneration;Harmonization;Hippocampal atrophy;Hippocampal volumetry;Hippocampus;Magnetic resonance imaging (MRI);Manual segmentation protocol;Manual tracing;Medial temporal lobe;Neuroimaging		9
475	Hendrix S.B., Welsh-Bohmer K.A.	Separation of cognitive domains to improve prediction of progression from mild cognitive impairment to Alzheimer's disease	2013	Alzheimer's Research and Therapy	Alzheimers Res Ther	Pentara Corporation, Salt Lake City, UT, United States; Duke University, Durham, NC, United States			2
476	Wyman B.T., Harvey D.J., Crawford K.L., Bernstein M.A., Carmichael O.T., Cole P.E., Crane P.K., DeCarli C.S., Fox N.C., Gunter J.L., Hill D.L.G., Killiany R.J., Pachai C., Schwarz A.J., Schuff N., Senjem M.L., Suhy J., Thompson P.M., Weiner M.W., Jack Jr. C.R.	Standardization of analysis sets for reporting results from ADNI MRI data	2013	Alzheimer's and Dementia	Alzheimer's Dementia	Pfizer Inc, Groton, CT, United States; University of California, Davis, Sacramento, CA, United States; University of California, Los Angeles, Los Angeles, CA, United States; Mayo Clinic, Rochester, MN, United States; University of California, Davis, Sacramento, CA, United States; Medpace, Cincinnati, OH, United States; University of Washington, Seattle, WA, United States; University College Londo…	Alzheimer's Disease Neuroimaging Initiative (ADNI);Alzheimer's disease (AD);Analysis standards;Biomarker;Magnetic resonance imaging (MRI)		18
477	Meda S.A., Koran M.E.I., Pryweller J.R., Vega J.N., Thornton-Wells T.A.	Genetic interactions associated with 12-month atrophy in hippocampus and entorhinal cortex in Alzheimer's Disease Neuroimaging Initiative	2013	Neurobiology of Aging	Neurobiol Aging	Vanderbilt University, Nashville, TN, United States; Vanderbilt University, Nashville, TN, United States; Vanderbilt University, Nashville, TN, United States; Vanderbilt University, Nashville, TN, United States	Alzheimer's disease (AD);Biological pathway;Brain atrophy;Epistasis;Gene-gene interaction;Genome wide association studies (GWAS);Genome-wide interaction analysis (GWIA);KEGG;Magnetic resonance imaging (MRI);Neuroimaging;Pathway analysis		6
478	Ramakers I.H.G.B., Verhey F.R.J., Scheltens P., Hampel H., Soininen H., Aalten P., Rikkert M.O., Verbeek M.M., Spiru L., Blennow K., Trojanowski J.Q., Shaw L.M., Visser P.J.	Anxiety is related to Alzheimer cerebrospinal fluid markers in subjects with mild cognitive impairment	2013	Psychological Medicine	Psychol Med	Maastricht University, Maastricht, Netherlands; VU University, Amsterdam, Netherlands; University of Frankfurt, Frankfurt am Main, Germany; University of Eastern Finland, Kuopio, Finland; Radboud University, Nijmegen, Netherlands; Donders Institute for Brain, Cognition and Behaviour, Nijmegen, Netherlands; Carol Davila University, Bucharest, Romania; Göteburg University, Mölndal, Gotheburg, Swede…	Alzheimer's disease (AD);Anxiety;Apathy;Biomarker;Cerebrospinal fluid (CSF);Depression;Mild cognitive impairment (MCI);Neuropsychiatric symptoms		6
479	Tatsuoka C., Tseng H., Jaeger J., Varadi F., Smith M.A., Yamada T., Smyth K.A., Lerner A.J.	Modeling the heterogeneity in risk of progression to Alzheimer's disease across cognitive profiles in mild cognitive impairment	2013	Alzheimer's Research and Therapy	Alzheimers Res Ther	Case Western Reserve University, Cleveland, OH, United States; University Hospitals Case Medical Center, Beachwood, OH, United States; Case Western Reserve University, Cleveland, OH, United States; Columbia University, New York, NY, United States; AstraZeneca R and D, Wilmington, DE, United States; Albert Einstein College of Medicine, New York, NY, United States; Tanar Software, Hunting Valley, O…			4
480	Lampert E.J., Roy Choudhury K., Hostage C.A., Petrella J.R., Doraiswamy P.M.	Prevalence of Alzheimer's Pathologic Endophenotypes in Asymptomatic and Mildly Impaired First-Degree Relatives	2013	PLoS ONE	PLoS ONE	Duke University, Durham, NC, United States; Duke University, Durham, NC, United States; Duke University, Durham, NC, United States			4
481	Gutman B.A., Hua X., Rajagopalan P., Chou Y.-Y., Wang Y., Yanovsky I., Toga A.W., Jack Jr. C.R., Weiner M.W., Thompson P.M.	Maximizing power to track Alzheimer's disease and MCI progression by LDA-based weighting of longitudinal ventricular surface features	2013	NeuroImage	NeuroImage	University of California, Los Angeles, Los Angeles, CA, United States; Arizona State University, Tempe, AZ, United States; University of California, Los Angeles, Los Angeles, CA, United States; Mayo Clinic, Rochester, MN, United States; University of California, San Francisco, San Francisco, CA, United States; University of California, San Francisco, San Francisco, CA, United States; University o…	Alzheimer's Disease Neuroimaging Initiative (ADNI);Alzheimer's disease (AD);Biomarker;Drug trial;Lateral ventricles;Linear discriminant analysis;Machine learning;Mild cognitive impairment (MCI);Shape analysis		13
482	Samar A., Saedin P., Tajudin A.I., Adni N.	The implementation of Field Oriented Control for PMSM drive based on TMS320F2808 DSP controller	2013	ICCSCE'12	Proc ICCSCE	Universiti Teknologi Mara, Pulau Pinang, Malaysia	Digital Signal Processor;Field Oriented Control;Permanent Magnet Synchronous Motor		0
483	Shi Y., Lai R., Toga A.W.	Cortical surface reconstruction via unified reeb analysis of geometric and topological outliers in magnetic resonance images	2013	IEEE Transactions on Medical Imaging	IEEE Trans Med Imaging	University of California, Los Angeles, Los Angeles, CA, United States; University of Southern California, Los Angeles, CA, United States	Cortical surface reconstruction;Laplace-Beltrami eigenfunctions;Reeb graph;tissue classification;topology correction		6
484	Chaves R., Ramirez J., Gorriz J.M.	Integrating discretization and association rule-based classification for Alzheimer's disease diagnosis	2013	Expert Systems with Applications	Expert Sys Appl	University of Granada, Granada, Spain	Alzheimer's disease (AD);Association rules;Computer Aided Diagnosis (CAD);Discretization;Image histogram		2
485	Rajagopalan P., Refsum H., Hua X., Toga A.W., Jack Jr. C.R., Weiner M.W., Thompson P.M.	Mapping creatinine- and cystatin C-related white matter brain deficits in the elderly	2013	Neurobiology of Aging	Neurobiol Aging	University of California, Los Angeles, Los Angeles, CA, United States; University of Oslo, Oslo, Norway; Mayo Clinic, Rochester, MN, United States; University of California, San Francisco, San Francisco, CA, United States; University of California, San Francisco, San Francisco, CA, United States; University of California, San Francisco, San Francisco, CA, United States; University of California, …	Brain atrophy;Brain structure;Brain volume;Cognitive deficits;Creatinine;Cystatin C;Glomerular filtration rate (GFR);Kidney function;Neuroimaging		6
486	Provenzano F.A., Muraskin J., Tosto G., Narkhede A., Wasserman B.T., Griffith E.Y., Guzman V.A., Meier I.B., Zimmerman M.E., Brickman A.M.	White matter hyperintensities and cerebral amyloidosis: Necessary and sufficient for clinical expression of Alzheimer disease?	2013	JAMA Neurology	JAMA Neurol	Columbia University, New York, NY, United States; Columbia University, New York, NY, United States; Albert Einstein College of Medicine, New York, NY, United States			28
487	Spulber G., Simmons A., Muehlboeck J.S., Mecocci P., Vellas B., Tsolaki M., Kloszewska I., Soininen H., Spenger C., Lovestone S., Wahlund L.-O., Westman E.	An MRI-based index to measure the severity of Alzheimer's disease-like structural pattern in subjects with mild cognitive impairment	2013	Journal of Internal Medicine	J Intern Med (GBR)	University of Eastern Finland, Kuopio, Finland; Karolinska Institutet, Stockholm, Sweden; King's College London, London, United Kingdom; NIHR Biomedical Research, London, United Kingdom; University of Perugia, Perugia, Italy; University of Toulouse III, Toulouse, France; Aristotle University of Thessaloniki, Thessaloniki, Greece; Medical University of Lodz, Lodz, Poland; Karolinska Institutet, St…	Alzheimer's disease (AD);Mild cognitive impairment (MCI);Magnetic resonance imaging (MRI);Multivariate analysis;Progression to Alzheimer's disease (AD)		11
488	Ewers M., Insel P.S., Stern Y., Weiner M.W.	Cognitive reserve associated with FDG-PET in preclinical Alzheimer disease	2013	Neurology	Neurology	University of California, San Francisco, San Francisco, CA, United States; University of California, San Francisco, San Francisco, CA, United States; Ludwig-Maximilian University Munich, Munich, Germany; Columbia University, New York, NY, United States			15
489	Simonyan K., Modat M., Ourselin S., Cash D.M., Criminisi A., Zisserman A.	Immediate ROI search for 3-D medical images	2013	Lecture Notes in Computer Science	LNCS	University of Oxford, Oxford, United Kingdom; University College London, London, United Kingdom; Microsoft Research, Cambridge, United Kingdom	exemplar-based registration;Immediate structured search;learning to rank;Regions of interest (ROI);visual search		1
490	Barnes J., Bartlett J.W., Fox N.C., Schott J.M.	Targeted recruitment using cerebrospinal fluid biomarkers: Implications for Alzheimer's disease therapeutic trials	2013	Journal of Alzheimer's Disease	J Alzheimer's Dis	University College London, London, United Kingdom; University College London, London, United Kingdom	Alzheimer's disease (AD);Amyloid;Clinical trials;Magnetic resonance imaging (MRI);Mild cognitive impairment (MCI);patient recruitment		1
491	Thambisetty M., An Y., Nalls M.A., Sojkova J., Swaminathan S., Zhou Y., Singleton A.B., Wong D.F., Ferrucci L., Saykin A.J., Resnick S.M.	Effect of complement CR1 on brain amyloid burden during aging and its modification by APOE genotype	2013	Biological Psychiatry	Biol Psychiatry	National Institute on Aging, Baltimore, MD, United States; National Institute on Aging, Baltimore, MD, United States; Johns Hopkins University, Baltimore, MD, United States; National Institute of Health, Bethesda, MD, United States; Indiana University, Indianapolis, IN, United States	PiB PET;Alzheimer's disease (AD);Amyloid;APOE;CR1;SNP		14
492	Leung K.K., Bartlett J.W., Barnes J., Manning E.N., Ourselin S., Fox N.C.	Cerebral atrophy in mild cognitive impairment and Alzheimer disease: Rates and acceleration	2013	Neurology	Neurology	University College London, London, United Kingdom; University College London, London, United Kingdom; University College London, London, United Kingdom			22
493	Liu Y., Mattila J., Ruiz M.A.M., Paajanen T., Koikkalainen J.R., Van Gils M., Herukka S.-K., Waldemar G., Lotjonen J., Soininen H.	Predicting AD Conversion: Comparison between Prodromal AD Guidelines and Computer Assisted PredictAD Tool	2013	PLoS ONE	PLoS ONE	University of Eastern Finland, Kuopio, Finland; University of Eastern Finland, Kuopio, Finland; VTT Technical Research Centre of Finland, Tampere, Finland; Copenhagen University, Copenhagen, Denmark			9
494	Toledo J.B., Da X., Bhatt P., Wolk D.A., Arnold S.E., Shaw L.M., Trojanowski J.Q., Davatzikos C.	Relationship between Plasma Analytes and SPARE-AD Defined Brain Atrophy Patterns in ADNI	2013	PLoS ONE	PLoS ONE	University of Pennsylvania, Philadelphia, PA, United States; University of Pennsylvania, Philadelphia, PA, United States; University of Pennsylvania, Philadelphia, PA, United States			5
495	Hostage C.A., Roy Choudhury K., Doraiswamy P.M., Petrella J.R.	Dissecting the Gene Dose-Effects of the APOE ε4 and ε2 Alleles on Hippocampal Volumes in Aging and Alzheimer's Disease	2013	PLoS ONE	PLoS ONE	Duke University, Durham, NC, United States; Duke University, Durham, NC, United States			11
496	Hua X., Hibar D.P., Ching C.R.K., Boyle C.P., Rajagopalan P., Gutman B.A., Leow A.D., Toga A.W., Jack Jr. C.R., Harvey D.J., Weiner M.W., Thompson P.M.	Unbiased tensor-based morphometry: Improved robustness and sample size estimates for Alzheimer's disease clinical trials	2013	NeuroImage	NeuroImage	University of California, Los Angeles, Los Angeles, CA, United States; University of Illinois, Chicago, IL, United States; University of Illinois, Chicago, IL, United States; Mayo Clinic, Rochester, MN, United States; University of California, Davis, Sacramento, CA, United States; University of California, San Francisco, San Francisco, CA, United States; University of California, San Francisco, S…	Alzheimer's Disease Neuroimaging Initiative (ADNI);Aging;Alzheimer's disease (AD);Drug trial;Mild cognitive impairment (MCI);Tensor-based morphometry (TBM)		30
497	Cedarbaum J., Jaros M., Hernandez C., Coley N., Andrieu S., Grundman M., Vellas B.	Rationale for use of the Clinical Dementia Rating Sum of Boxes as a primary outcome measure for Alzheimer's disease clinical trials	2013	Alzheimer's and Dementia	Alzheimer's Dementia	Cytokinetics Inc, South San Francisco, CA, United States; Elan Pharmaceuticals, South San Francisco, CA, United States; University of Toulouse III, Toulouse, France; University of Toulouse III, Toulouse, France; CHU Toulouse, Toulouse, France; CHU Toulouse, Toulouse, France; Global R and D Partners LLC, San Diego, CA, United States	Alzheimer's Disease Neuroimaging Initiative (ADNI);Alzheimer's disease (AD);Clinical trials;Mild cognitive impairment (MCI);Outcome measures		12
498	Nestor S.M., Gibson E., Gao F.-Q., Kiss A., Black S.E.	A direct morphometric comparison of five labeling protocols for multi-atlas driven automatic segmentation of the hippocampus in Alzheimer's disease	2013	NeuroImage	NeuroImage	University of Toronto, Toronto, ON, Canada; University of Toronto, Toronto, ON, Canada; University of Toronto, Toronto, ON, Canada; University of Toronto, Toronto, ON, Canada; University of Toronto, Toronto, ON, Canada; University of Toronto, Toronto, ON, Canada; University of Toronto, Toronto, ON, Canada	Alzheimer's disease (AD);Automatic hippocampal segmentation;Hippocampal tracing protocol;Multi-atlas		5
499	Posner H.B., Cano S., Carrillo M.C., Selnes O., Stern Y., Thomas R.G., Zajicek J.P., Hobart J.	Establishing the psychometric underpinning of cognition measures for clinical trials of Alzheimer's disease and its precursors: A new approach	2013	Alzheimer's and Dementia	Alzheimer's Dementia	Pfizer Inc, New York, NY, United States; Peninsula College of Medicine and Dentistry, Plymouth, United Kingdom; Alzheimer's Association, Chicago, IL, United States; Johns Hopkins University, Baltimore, MD, United States; Columbia University, New York, NY, United States; University of California, San Diego, San Diego, CA, United States	Alzheimer's Disease Assessment Scale-cognitive subscale (ADAS-Cog);Alzheimer's Disease Neuroimaging Initiative (ADNI);Alzheimer's disease (AD);Cognition;Mild cognitive impairment (MCI);Neuropsychology;Psychometrics		2
500	Cano S., Posner H.B., Selnes O., Stern Y., Thomas R.G., Zajicek J.P.	Putting the Alzheimer's cognitive test to the test II: Rasch Measurement Theory	2013	Alzheimer's and Dementia	Alzheimer's Dementia	University of Plymouth, Plymouth, United Kingdom; Pfizer Inc, New York, NY, United States; Johns Hopkins University, Baltimore, MD, United States; Columbia University, New York, NY, United States; University of California, San Diego, San Diego, CA, United States	Alzheimer's disease (AD);Clinical trials;Psychometrics;Rasch Measurement Theory;Reliability;Validity		6
501	Shaffer J.L., Petrella J.R., Sheldon F.C., Choudhury K.R., Calhoun V.D., Edward Coleman R., Murali Doraiswamy P.	Predicting cognitive decline in subjects at risk for Alzheimer disease by using combined cerebrospinal fluid, MR imaging, and PET biomarkers	2013	Radiology	Radiology	Duke University, Durham, NC, United States; Duke University, Durham, NC, United States; Duke University, Durham, NC, United States; Mind Research Network, Albuquerque, NM, United States; University of New Mexico, Albuquerque, NM, United States			41
502	Carmichael O.T., McLaren D.G., Tommet D., Mungas D., Jones R.N.	Coevolution of brain structures in amnestic mild cognitive impairment	2013	NeuroImage	NeuroImage	University of California, Davis, Sacramento, CA, United States; Edith Nourse Rogers Memorial Veterans Hospital, Bedford, MA, United States; Massachusetts General Hospital, Harvard Medical School, Boston, MA, United States; Massachusetts General Hospital, Harvard Medical School, Charlestown, MA, United States; Harvard Medical School, Boston, MA, United States; Hebrew SeniorLife, Roslindale, MA, Un…	Alzheimer's disease (AD);Distributed networks;Exploratory factor analysis;Longitudinal cortical change;MRI parcellation		1
503	Raghavan N., Samtani M.N., Farnum M., Yang E., Novak G.P., Grundman M., Narayan V.A., DiBernardo A.	The ADAS-Cog revisited: Novel composite scales based on ADAS-Cog to improve efficiency in MCI and early AD trials	2013	Alzheimer's and Dementia	Alzheimer's Dementia	Janssen RandD Pharmaceutical Companies of Johnson and Johnson, Raritan, NJ, United States; Janssen RandD Pharmaceutical Companies of Johnson and Johnson, Springhouse, PA, United States; Janssen RandD Pharmaceutical Companies of Johnson and Johnson, Titusville, NJ, United States; Global R and D Partners LLC, San Diego, CA, United States	Alzheimer's Disease Assessment Scale-cognitive subscale (ADAS-Cog);Alzheimer's disease (AD);Ceiling effects;Clinical trials;Composite endpoints;Mild cognitive impairment (MCI);Mild cognitive impairment (MCI);Novel endpoints;Power;Sample size		5
504	Hobart J., Cano S., Posner H.B., Selnes O., Stern Y., Thomas R.G., Zajicek J.P.	Putting the Alzheimer's cognitive test to the test I: Traditional psychometric methods	2013	Alzheimer's and Dementia	Alzheimer's Dementia	University of Plymouth, Plymouth, United Kingdom; Pfizer Inc, New York, NY, United States; Johns Hopkins University, Baltimore, MD, United States; Columbia University, New York, NY, United States; University of California, San Diego, San Diego, CA, United States	Alzheimer's disease (AD);Clinical trials;Psychometrics;Reliability;Validity		3
505	Gray K.R., Aljabar P., Heckemann R.A., Hammers A., Rueckert D.	Random forest-based similarity measures for multi-modal classification of Alzheimer's disease	2013	NeuroImage	NeuroImage	Imperial College London, London, United Kingdom; King's College London, London, United Kingdom; Fondation Neurodis, CERMEP-Imagerie du Vivant, Lyon, France; Imperial College London, London, United Kingdom	Alzheimer's disease (AD);CSF biomarker;Genetics;Magnetic resonance imaging (MRI);Mild cognitive impairment (MCI);Multimodality classification;PET		24
506	Eskildsen S.F., Coupe P., Garcia-Lorenzo D., Fonov V.S., Pruessner J.C., Collins D.L.	Prediction of Alzheimer's disease in subjects with mild cognitive impairment from the ADNI cohort using patterns of cortical thinning	2013	NeuroImage	NeuroImage	Aarhus University, Aarhus, Denmark; McGill University, Montreal, Canada; Laboratoire Bordelais de Recherche en Informatique, Bordeaux, France; Centre de neuro-imagerie de recherhe, Institut du Cerveau et de la Moelle épinière, Paris, France; McGill University, Montreal, Canada	Alzheimer's disease (AD);Cortical thickness;Mild cognitive impairment (MCI);Magnetic resonance imaging (MRI);Prediction		26
507	Escudero J., Ifeachor E., Zajicek J.P., Green C., Shearer J., Pearson S.	Machine learning-based method for personalized and cost-effective detection of alzheimer's disease	2013	IEEE Transactions on Biomedical Engineering	IEEE Trans Biomed Eng	Plymouth University, Plymouth, United Kingdom; Plymouth University, Plymouth, United Kingdom; University of Exeter, Exeter, United Kingdom; Devon Partnership NHS Trust, Ivybridge, United Kingdom	Alzheimer's disease (AD);Classification;cost;Machine learning;Mild cognitive impairment (MCI);personalization		3
508	Grill J.D., Di L., Lu P.H., Lee C., Ringman J.M., Apostolova L.G., Chow N., Kohannim O., Cummings J.L., Thompson P.M., Elashoff D.A.	Estimating sample sizes for predementia Alzheimer's trials based on the Alzheimer's Disease Neuroimaging Initiative	2013	Neurobiology of Aging	Neurobiol Aging	University of California, Los Angeles, Los Angeles, CA, United States; University of California, Los Angeles, Los Angeles, CA, United States; University of California, Los Angeles, Los Angeles, CA, United States; Cleveland Clinic, Las Vegas, NV, United States; University of California, Los Angeles, Los Angeles, CA, United States	Alzheimer's disease (AD);Clinical trials;Enrichment;Mild cognitive impairment (MCI);Preclinical Alzheimer's disease (AD);Predementia;Sample size		11
509	Yang W., He F.	Automated classification of positron emission tomography images with mild cognitive impairment based on voxel of interest and neuropsychological test results	2013	International Conference on Natural Computation	Proc Int Conf Nat Comput	Shanghai Maritime University, Shanghai, China	Alzheimer's Disease Neuroimaging Initiative (ADNI);Alzheimer's disease (AD);Classification;Mild cognitive impairment (MCI);Support vector machine (SVM);voxels of interest		0
510	Samtani M.N., Raghavan N., Shi Y., Novak G.P., Farnum M., Lobanov V., Schultz T., Yang E., DiBernardo A., Narayan V.A.	Disease progression model in subjects with mild cognitive impairment from the Alzheimer's disease neuroimaging initiative: CSF biomarkers predict population subtypes	2013	British Journal of Clinical Pharmacology	Br J Clin Pharmacol	Janssen RandD Pharmaceutical Companies of Johnson and Johnson, Titusville, NJ, United States; Janssen RandD Pharmaceutical Companies of Johnson and Johnson, Titusville, NJ, United States; Janssen RandD Pharmaceutical Companies of Johnson and Johnson, Springhouse, PA, United States	Alzheimer's Disease Assessment Scale-cognitive subscale (ADAS-Cog);CSF biomarker;Disease progression;Mild cognitive impairment (MCI);NONMEM		4
511	Song X., Mitnitski A., Zhang N., Chen W., Rockwood K.	Dynamics of brain structure and cognitive function in the Alzheimer's disease neuroimaging initiative	2013	Journal of Neurology, Neurosurgery and Psychiatry	J Neurol Neurosurg Psychiatry	National Research Council Canada, Halifax, NS, Canada; Dalhousie University, Halifax, NS, Canada; Dalhousie University, Halifax, NS, Canada; Tianjin Medical University, Tianjin, China; QEII Health Sciences Centre, Halifax, NS, Canada			9
512	Hao X.-K., Zhang D.-Q.	Ensemble universum SVM learning for multimodal classification of Alzheimer's disease	2013	Lecture Notes in Computer Science	LNCS	Nanjing University of Aeronautics and Astronautics, Nanjing, Jiangsu, China			1
513	Gupta A., Ayhan M.S., Maida A.S.	Natural image bases to represent neuroimaging data	2013	ICML'13	ICML	University of Louisiana, Lafayette, LA, United States		NIH; NIH; KOI AG030514, NIH; P30 AG010129, NIH; U01 AG024904, NIH	0
514	Westman E., Aguilar C., Muehlboeck J.S., Simmons A.	Regional magnetic resonance imaging measures for multivariate analysis in Alzheimer's disease and mild cognitive impairment	2013	Brain Topography	Brain Topogr	King's College London, London, United Kingdom; Karolinska Institutet, Stockholm, Sweden; NIHR Biomedical Research, London, United Kingdom	Alzheimer's disease (AD);Freesurfer;MCI conversion;Magnetic resonance imaging (MRI);Optimized Potentials for Liquid Simulations (OPLS);Sensitivity;Specificity		34
515	Dickerson B.C., Wolk D.A.	Biomarker-based prediction of progression in MCI: Comparison of AD signature and hippocampal volume with spinal fluid amyloid-β and tau	2013	Frontiers in Aging Neuroscience	Front Aging Neurosci	Massachusetts General Hospital, Harvard Medical School, Boston, MA, United States; Massachusetts General Hospital, Harvard Medical School, Boston, MA, United States; Massachusetts General Hospital, Harvard Medical School, Boston, MA, United States; Massachusetts General Hospital, Harvard Medical School, Charlestown, MA, United States; University of Pennsylvania, Philadelphia, PA, United States; U…	Alzheimer's disease (AD);Biomarker;CSF biomarker;Mild cognitive impairment (MCI);Magnetic resonance imaging (MRI)	K01 AG030514, NIH; P30 AG010129, NIH	10
516	Landau S.M., Breault C., Joshi A.D., Pontecorvo M.J., Mathis C.A., Jagust W.J., Mintun M.A.	Amyloid-β imaging with Pittsburgh compound B and florbetapir: Comparing radiotracers and quantification methods	2013	Journal of Nuclear Medicine	J Nucl Med	University of California, Berkeley, Berkeley, CA, United States; University of California, Berkeley, Berkeley, CA, United States; Avid Radiopharmaceuticals Inc, Philadelphia, PA, United States; University of Pittsburgh, Pittsburgh, PA, United States; University of California, Berkeley, Berkeley, CA, United States	Alzheimer's disease (AD);A? amyloid;PET		32
517	Cheng B., Zhang D.-Q., Jie B., Shen D.	Sparse multimodal manifold-regularized transfer learning for MCI conversion prediction	2013	Lecture Notes in Computer Science	LNCS	Nanjing University of Aeronautics and Astronautics, Nanjing, Jiangsu, China; University of North Carolina at Chapel Hill, Chapel Hill, NC, United States		AG041721, NIH; EB006733, NIH; EB008374, NIH; EB009634, NIH	0
518	Lehmann M., Koedam E.L., Barnes J., Bartlett J.W., Barkhof F., Wattjes M.P., Schott J.M., Scheltens P., Fox N.C.	Visual ratings of atrophy in MCI: Prediction of conversion and relationship with CSF biomarkers	2013	Neurobiology of Aging	Neurobiol Aging	University College London, London, United Kingdom; VU University, Amsterdam, Netherlands; University College London, London, United Kingdom; VU University, Amsterdam, Netherlands	Alzheimer's disease (AD);Alzheimer's Disease Neuroimaging Initiative (ADNI);Biomarker;Cerebrospinal fluid (CSF);Conversion;Magnetic resonance imaging (MRI);Medial temporal lobe atrophy;Mild cognitive impairment (MCI);Posterior atrophy;Visual rating scales		9
519	Toledo J.B., Cairns N.J., Da X., Chen K., Carter D., Fleisher A.S., Householder E., Ayutyanont N., Roontiva A., Bauer R.J., Eisen P., Shaw L.M., Davatzikos C., Weiner M.W., Reiman E.M., Morris J.C., Trojanowski J.Q.	Clinical and multimodal biomarker correlates of ADNI neuropathological findings	2013	Acta Neuropathologica Communications	Acta Neuropathol Commun	University of Pennsylvania, Philadelphia, PA, United States		CIHR, NIH; P30 AG019610, NIH; U01 AG024904, NIH	5
520	Roussotte F.F., Gutman B.A., Hibar D.P., Jahanshad N., Madsen S.K., Jack Jr. C.R., Weiner M.W., Thompson P.M.	A single nucleotide polymorphism associated with reduced alcohol intake in the RASGRF2 gene predicts larger cortical volumes but faster longitudinal ventricular expansion in the elderly	2013	Frontiers in Aging Neuroscience	Front Aging Neurosci	University of Southern California, Los Angeles, CA, United States; University of California, Los Angeles, Los Angeles, CA, United States; Mayo Clinic, Rochester, MN, United States; University of California, San Francisco, San Francisco, CA, United States; University of California, San Francisco, San Francisco, CA, United States; University of Southern California, Los Angeles, CA, United States	Aging neuroscience;Brain volume;Neuroimaging genetics;Rasgrf2;Structural MRI;Ventricular expansion		1
521	Hibar D.P., Stein J.L., Ryles A.B., Kohannim O., Jahanshad N., Medland S.E., Hansell N.K., McMahon K.L., De Zubicaray G.I., Montgomery G.W., Martin N.G., Wright M.J., Saykin A.J., Jack Jr. C.R., Weiner M.W., Toga A.W., Thompson P.M.	Genome-wide association identifies genetic variants associated with lentiform nucleus volume in N = 1345 young and elderly subjects	2013	Brain Imaging and Behavior	Brain Imaging Behav	University of California, Los Angeles, Los Angeles, CA, United States; Queensland Institute of Medical Research, Brisbane, QLD, Australia; Queensland Institute of Medical Research, Brisbane, QLD, Australia; Broad Institute of MIT and Harvard, Cambridge, MA, United States; University of Queensland, Brisbane, QLD, Australia; University of Queensland, Brisbane, QLD, Australia; Indiana University, In…	Basal ganglia;Drug metabolism;Genome wide association studies (GWAS);Morphometry;Magnetic resonance imaging (MRI);Replication		3
522	Prestia A., Caroli A., Herholz K., Reiman E.M., Chen K., Jagust W.J., Frisoni G.B., Amicucci G., Archetti S., Benussi L., Binetti G., Bocchio-Chiavetto L., Bonetti M., Canu E., Caobelli F., Cavedo E., Chitto E., Costardi D., Cotelli M., Galluzzi S., Gennarelli M., Geroldi C., Ghidoni R., Giubbini R., Guerra U.P., Kuffenschin G., Lussignoli G., Moretti D., Orlandini A., Paghera B., Parapini M., Pa…	Diagnostic accuracy of markers for prodromal Alzheimer's disease in independent clinical series	2013	Alzheimer's and Dementia	Alzheimer's Dementia	IRCCS San Giovanni di Dio Fatebenefratelli, Brescia, Italy; Mario Negri Institute for Pharmacological Research, Bergamo, Italy; University of Manchester, Manchester, United Kingdom; University of Arizona, Phoenix, AZ, United States; University of California, Berkeley, Berkeley, CA, United States	Alzheimer's disease (AD);Diagnostic accuracy;Diagnostic test assessment;Mild cognitive impairment (MCI);Magnetic resonance imaging (MRI);PET	NIH; NIH; U01 AG024904, NIH; NIH; NIH; NIH; CIHR, NIH; K01 AG030514, NIH; P30 AG010129, NIH; NIH; P30 AG19610, NIH; R01 AG031581, NIH; R01 MH57899, NIH	6
523	Guan J., Yang W.	Independent component analysis-based multimodal classification of Alzheimer's disease versus healthy controls	2013	International Conference on Natural Computation	Proc Int Conf Nat Comput	Shanghai Maritime University, Shanghai, China			0
524	Edmonds E.C., Delano-Wood L., Clark L.R., Jak A.J., Nation D.A., McDonald C.R., Libon D.J., Au R., Galasko D.R., Salmon D.P., Bondi M.W.	Susceptibility of the conventional criteria for mild cognitive impairment to false-positive diagnostic errors	2013	Alzheimer's and Dementia	Alzheimer's Dementia	University of California, San Diego, San Diego, CA, United States; Veterans Affairs San Diego Healthcare System, San Diego, CA, United States; San Diego State University, University of California San Diego, Joint Doctoral Program in Clinical Psychology, San Diego, CA, United States; University of Southern California, Los Angeles, CA, United States; Drexel University, Philadelphia, PA, United Stat…	Alzheimer's disease (AD);Cluster analysis;Dementia;Mild cognitive impairment (MCI);Mild cognitive impairment (MCI);Misclassification;Misdiagnosis;Neuropsychology		0
525	Huang Y., Ito K., Billing C.B., Anziano R.J.	Development of a straightforward and sensitive scale for MCI and early AD clinical trials	2013	Alzheimer's and Dementia	Alzheimer's Dementia	Pfizer Inc, Groton, CT, United States; SystaMedic Inc, Groton, CT, United States	Alzheimer's disease (AD);Alzheimer's Disease Assessment Scale-cognitive subscale (ADAS-Cog);Clinical trials;Composite endpoints;Mild cognitive impairment (MCI);Signal-to-noise ratio		0
526	Simonsen A.H., Mattila J., Hejl A.-M., Frederiksen K.S., Herukka S.-K., Hallikainen M., Van Gils M., Lotjonen J., Soininen H., Waldemar G.	Application of the predictad software tool to predict progression in patients with mild cognitive impairment	2013	Dementia and Geriatric Cognitive Disorders	Dementia Geriatr Cogn Disord	Copenhagen University, Copenhagen, Denmark; Copenhagen University, Copenhagen, Denmark; VTT Technical Research Centre of Finland, Tampere, Finland; University of Eastern Finland, Kuopio, Finland; University of Eastern Finland, Kuopio, Finland	Alzheimer's disease (AD);Mild cognitive impairment (MCI);PredictAD software tool		5
527	Augustinack J.C., Huber K.E., Stevens A.A., Roy M., Frosch M.P., Van der Kouwe A.J.W., Wald L.L., Van Leemput K., McKee A.C., Fischl B.	Predicting the location of human perirhinal cortex, Brodmann's area 35, from MRI	2013	NeuroImage	NeuroImage	Massachusetts General Hospital, Harvard Medical School, Boston, MA, United States; Massachusetts General Hospital, Harvard Medical School, Boston, MA, United States; Boston University, Boston, MA, United States; Massachusetts Institute of Technology, Cambridge, MA, United States; Massachusetts Institute of Technology, Cambridge, MA, United States; Technical University of Denmark, Copenhagen, Denm…	Alzheimer's disease (AD);Localization;Mesocortex;Morphometry		8
528	Natarajan S., Saha B.N., Joshi S.K., Edwards A., Khot T., Davenport E.M., Kersting K., Whitlow C.T., Maldjian J.A.	Relational learning helps in three-way classification of Alzheimer patients from structural magnetic resonance images of the brain	2013	International Journal of Machine Learning and Cybernetics	Intl J Mach Learn Cybern	Wake Forest University, Winston-Salem, NC, United States; Oregon State University, Corvallis, United States; University of Wisconsin-Madison, Madison, WI, United States; Fraunhofer IAIS, Sankt Augustin, Germany	Biomedical applications;Ensemble;fMRI prediction;Statistical relational learning		0
529	Lorenzi M., Menze B.H., Niethammer M., Ayache N., Pennec X., Alzheimer's Disease Neuroimaging Initiative (ADNI)	Sparse scale-space decomposition of volume changes in deformations fields.	2013	MICCAI	MICCAI	Project Team Asclepios, INRIA Sophia Antipolis, France.; University of North Carolina at Chapel Hill, Chapel Hill, NC, United States			0
530	Thung K.-H., Wee C.-Y., Yap P.T., Shen D.	Identification of Alzheimer's disease using incomplete multimodal dataset via matrix shrinkage and completion	2013	Lecture Notes in Computer Science	LNCS	University of North Carolina at Chapel Hill, Chapel Hill, NC, United States	Alzheimer's Disease Neuroimaging Initiative (ADNI);Alzheimer's disease (AD);Classification;Incomplete data;Matrix completion		0
531	Yang W., Zhang X., He F., Huang X.	Automated classification of FDG-PET images combining voxels of interest and neuropsychological assessments	2013	BioTechnology: An Indian Journal	Biotechnol An Indian J	Shanghai Maritime University, Shanghai, China; Brigham and Women's Hospital, Harvard Medical School, Boston, MA, United States	Alzheimer's disease (AD);Independent component analysis (ICA);Mild cognitive impairment (MCI);PET;Support vector machine (SVM)		0
532	Feng J., Tang X., Tang M., Priebe C., Miller M.I.	Metric space structures for computational anatomy	2013	Lecture Notes in Computer Science	LNCS	Johns Hopkins University, Baltimore, MD, United States; Johns Hopkins University, Baltimore, MD, United States; Johns Hopkins University, Baltimore, MD, United States; Johns Hopkins University, Baltimore, MD, United States	Alzheimer's disease (AD);Computational anatomy;Manifold learning;Shape analysis;Structural MRI		0
533	Liu M., Suk H.-I., Shen D.	Multi-task sparse classifier for diagnosis of MCI conversion to AD with longitudinal MR images	2013	Lecture Notes in Computer Science	LNCS	Shanghai Jiao Tong University, Shanghai, China; University of North Carolina at Chapel Hill, Chapel Hill, NC, United States	Longitudinal MRI;MCI diagnosis;multi-task sparse learning;Sparse representation-based classifier (SRC)		0
534	Konukoglu E., Ganz M., Van Leemput K., Sabuncu M.R.	On feature relevance in image-based prediction models: An empirical study	2013	Lecture Notes in Computer Science	LNCS	Massachusetts General Hospital, Harvard Medical School, Boston, MA, United States; Technical University of Denmark, Lyngby, Denmark; Aalto University, Espoo, Finland		NIH; NIH; P41 EB015896, NIH; P41 RR14075, NIH; U01 AG024904, NIH; NIH	1
535	Yang X., Tan M.Z., Qiu A.	CSF and Brain Structural Imaging Markers of the Alzheimer's Pathological Cascade	2012	PLoS ONE	PLoS ONE	National University of Singapore, Singapore; Singapore Institute for Clinical Sciences, Singapore; National University of Singapore, Singapore			7
536	Xie J., Carmichael O.T.	Brain shape regression components	2012	EMBS	EMBS	University of California, Davis, Sacramento, CA, United States; University of California, Davis, Sacramento, CA, United States			0
537	Mungas D., Crane P.K., Gibbons L.E., Manly J.J., Glymour M.M., Jones R.N.	Advanced psychometric analysis and the Alzheimer's Disease Neuroimaging Initiative: Reports from the 2011 Friday Harbor conference	2012	Brain Imaging and Behavior	Brain Imaging Behav	University of California, Davis, Sacramento, CA, United States; University of Washington, Seattle, WA, United States; Columbia University, New York, NY, United States; Harvard University, Boston, MA, United States; Hebrew SeniorLife, Boston, MA, United States	Alzheimer's disease (AD);Biomarker;Cognition;Genetics;Neuroimaging		0
538	Jagust W.J., Landau S.M.	Apolipoprotein E, not fibrillar β-amyloid, reduces cerebral glucose metabolism in normal aging	2012	Journal of Neuroscience	J Neurosci	University of California, Berkeley, Berkeley, CA, United States; University of California, Berkeley, Berkeley, CA, United States			39
539	Reitz C., Tosto G., Mayeux R.P., Luchsinger J.A.	Genetic Variants in the Fat and Obesity Associated (FTO) Gene and Risk of Alzheimer's Disease	2012	PLoS ONE	PLoS ONE	Columbia University, New York, NY, United States; Columbia University, New York, NY, United States; Columbia University, New York, NY, United States; Columbia University, New York, NY, United States; Columbia University, New York, NY, United States			9
540	Swaminathan S., Huentelman M.J., Corneveaux J.J., Myers A.J., Faber K.M., Foroud T.M., Mayeux R.P., Shen L., Kim S., Turk M., Hardy J., Reiman E.M., Saykin A.J.	Analysis of Copy Number Variation in Alzheimer's Disease in a Cohort of Clinically Characterized and Neuropathologically Verified Individuals	2012	PLoS ONE	PLoS ONE	Indiana University, Indianapolis, IN, United States; Indiana University, Indianapolis, IN, United States; University of Arizona, Phoenix, AZ, United States; The Arizona Alzheimer's Consortium, Phoenix, AZ, United States; University of Miami, Miami, FL, United States; Johnnie B. Byrd Sr. Alzheimer's Center and Research Institute, Tampa, FL, United States; Indiana University, Indianapolis, IN, Unit…			5
541	Kennedy R.E., Schneider L.S., Cutter G.R.	Biomarker positive and negative subjects in the ADNI cohort: Clinical characterization	2012	Current Alzheimer Research	Curr Alzheimer Res	University of Alabama, Birmingham, AL, United States; University of Southern California, Los Angeles, CA, United States	Alzheimer's Disease Neuroimaging Initiative (ADNI);Alzheimer's disease (AD);Amyloid;Biomarker;Clinical trials;Confounding;Prediction		3
542	Ito K., Hutmacher M.M., Corrigan B.W.	Modeling of Functional Assessment Questionnaire (FAQ) as continuous bounded data from the ADNI database	2012	Journal of Pharmacokinetics and Pharmacodynamics	J Pharmacokinet Pharmacodyn	Pfizer Inc, Groton, CT, United States; Ann Arbor Pharmacometrics Group, Ann Arbor, MI, United States	Alzheimer's Disease Neuroimaging Initiative (ADNI);Alzheimer's disease (AD);Bounded outcome;Disease progression	U01 AG024904, NIH; NIH; NIH; P30 AG010129, NIH; K01 AG030514, NIH; Dana Foundation	5
543	Tanchi C., Theera-Umpon N., Auephanwiriyakul S.	Fully automatic brain segmentation for Alzheimer's disease detection from magnetic resonance images	2012	SCIS/ISIS'12	SCIS/ISIS	Chiang Mai University, Chiang Mai, Thailand; Chiang Mai University, Chiang Mai, Thailand; Chiang Mai University, Chiang Mai, Thailand	Alzheimer's disease (AD);Brain segmentation;Brain template;Brain volume;Magnetic resonance imaging (MRI)		0
544	Singh N., Wang A.Y., Sankaranarayanan P., Fletcher P.T., Joshi S.H., Alzheimer's Disease Neuroimaging Initiative (ADNI)	Genetic, structural and functional imaging biomarkers for early detection of conversion from MCI to AD.	2012	MICCAI	MICCAI	University of Utah, Salt Lake City, UT, United States			6
545	Chaves R., Ramirez J., Gorriz J.M., Illan I.A., Salas-Gonzalez D.	FDG and PIB biomarker PET analysis for the Alzheimer's disease detection using Association Rules	2012	IEEE Nuclear Science Symposium Conference Record	IEEE NSS Record	University of Granada, Granada, Spain			0
546	Cash D.M., Melbourne A., Modat M., Cardoso M.J., Clarkson M.J., Fox N.C., Ourselin S.	Cortical folding analysis on patients with Alzheimer's disease and mild cognitive impairment.	2012	MICCAI	MICCAI	University College London, London, United Kingdom			1
547	Fashtakeh S.E.	Early detection of Alzheimer's disease using structural MRI: A research idea	2012	Life Science Journal	Life Sci J	Chalmers University of Technology, Gothenburg, Sweden	Alzheimer's disease (AD);Biomarker;Classification;Structural MRI		0
548	Huang J., Alexander D.C.	Probabilistic event cascades for Alzheimer's disease	2012	Advances in Neural Information Processing Systems	Adv Neural Inf Proces Syst	Stanford University, Stanford, CA, United States; University College London, London, United Kingdom			0
549	Lorenzi M., Ayache N., Xavier P., Alzheimer's Disease Neuroimaging Initiative (ADNI)	Regional flux analysis of longitudinal atrophy in Alzheimer's disease.	2012	MICCAI	MICCAI	Project Team Asclepios, INRIA Sophia Antipolis, France.			4
550	Rajagopalan P., Jahanshad N., Stein J.L., Hua X., Madsen S.K., Kohannim O., Hibar D.P., Toga A.W., Jack Jr. C.R., Saykin A.J., Green R.C., Weiner M.W., Bis J.C., Kuller L.H., Riverol M., Becker J.T., Lopez O.L., Thompson P.M.	Commonfolate gene variant, MTHFR C677T, is associated with brain structure in two independent cohorts of people with mild cognitive impairment	2012	NeuroImage: Clinical	NeuroImage Clin	University of California, Los Angeles, Los Angeles, CA, United States; University of California, Los Angeles, Los Angeles, CA, United States; Mayo Clinic, Rochester, MN, United States; Indiana University, Indianapolis, IN, United States; Brigham and Women's Hospital, Harvard Medical School, Boston, MA, United States; University of California, San Francisco, San Francisco, CA, United States; Unive…			8
551	Zhang D.-Q., Liu J., Shen D.	Temporally-constrained group sparse learning for longitudinal data analysis.	2012	MICCAI	MICCAI	University of North Carolina at Chapel Hill, Chapel Hill, NC, United States			1
552	Cheng B., Zhang D.-Q., Shen D.	Domain transfer learning for MCI conversion prediction.	2012	MICCAI	MICCAI	Nanjing University of Aeronautics and Astronautics, Nanjing, Jiangsu, China			2
553	Skup M., Zhu H., Zhang H.	Multiscale Adaptive Marginal Analysis of Longitudinal Neuroimaging Data with Time-Varying Covariates	2012	Biometrics	Biometrics	Yale University, New haven, CT, United States; University of North Carolina at Chapel Hill, Chapel Hill, NC, United States; University of North Carolina at Chapel Hill, Chapel Hill, NC, United States	Generalized method of moments (GMM);Longitudinal neuroimaging data;Marginal modelling;Multiscale adaptive regression model (MARM);Smoothing;Time-varying covariates;Voxelwise		4
554	Haight T.J., Jagust W.J.	Relative contributions of biomarkers in alzheimer's disease	2012	Annals of Epidemiology	Ann Epidemiol	University of California, Berkeley, Berkeley, CA, United States; University of California, Berkeley, Berkeley, CA, United States; University of California, Berkeley, Berkeley, CA, United States	Biological markers;Causality;Dementia;Longitudinal studies		3
555	Natarajan S., Joshi S., Saha B.N., Edwards A., Khot T., Moody E., Kersting K., Whitlow C.T., Maldjian J.A.	A machine learning pipeline for three-way classification of Alzheimer patients from structural magnetic resonance images of the brain	2012	ICMLA'12	Proc ICMLA	Wake Forest University, Winston-Salem, NC, United States; Oregon State University, Corvallis, United States; University of Wisconsin-Madison, Madison, WI, United States; Fraunhofer IAIS, Sankt Augustin, Germany	Classification;fMRI;Machine learning;Medical imaging;Probabilistic Reasoning		1
556	Iglesias J.E., Sabuncu M.R., Van Leemput K., Alzheimer's Disease Neuroimaging Initiative (ADNI)	Incorporating parameter uncertainty in Bayesian segmentation models: application to hippocampal subfield volumetry.	2012	MICCAI	MICCAI	Massachusetts General Hospital, Harvard Medical School, Boston, MA, United States			2
557	Yang H., Liu W., Xia H., Zhou Z., Tong L.	Longitudinal change of the grey matter of mild congnitive impairment patients over 3 years by using voxel-based morphometry	2012	BMEI'12	BMEI	Capital Medical University, Beijing, China	Alzheimer's disease (AD);Grey matter (GM);Longitudinal studies;Mild cognitive impairment (MCI);Voxel-based morphometry (VBM)	81071128, NSFC	1
558	Wang H., Nie F., Huang H., Yan J., Kim S., Risacher S.L., Saykin A.J., Shen L.	High-order multi-task feature learning to identify longitudinal phenotypic markers for Alzheimer's disease progression prediction	2012	Advances in Neural Information Processing Systems	Adv Neural Inf Proces Syst	University of Texas at Arlington, Arlington, TX, United States; Indiana University, Indianapolis, IN, United States			2
559	Coupe P., Eskildsen S.F., Manjon J.V., Fonov V.S., Pruessner J.C., Allard M., Collins D.L.	Scoring by Nonlocal Image Patch Estimator for early detection of Alzheimer's disease	2012	NeuroImage: Clinical	NeuroImage Clin	Laboratoire Bordelais de Recherche en Informatique, Bordeaux, France; McGill University, Montreal, Canada; McGill University, Montreal, H3A 2B4, Canada; Aarhus University, Aarhus, Denmark; Universidad Politécnica de Valencia, Valencia, Spain; University of Bordeaux, Talence, France; CNRS, INCIA, U5287, Talence, France; McGill University, Montreal, Canada; McGill University, Montreal, Canada	Alzheimer's disease (AD);Early detection;Entorhinal cortex;Grading;Hippocampus;Nonlocal means estimator;Patient's classification;Scoring		10
560	Escudero J., Ifeachor E., Zajicek J.P.	Bioprofile analysis: A new approach for the analysis of biomedical data in Alzheimer's disease	2012	Journal of Alzheimer's Disease	J Alzheimer's Dis	Plymouth University, Plymouth, United Kingdom; Plymouth University, Derriford, United Kingdom	Alzheimer's disease (AD);Bioindex;Biomarker;Bioprofile;Machine learning;Mild cognitive impairment (MCI);unsupervised techniques		1
561	Agarwal M., Mostafa J.	Cohort selection through content-based image retrieval: vfM a case study	2012	HISB'12	Proc HISB	Lexical Informatics, Paschim Vihar, New Delhi, India; University of North Carolina at Chapel Hill, Chapel Hill, NC, United States			0
562	Yang W., Cui Y.	Tensor factorization-based classification of Alzheimer's disease vs healthy controls	2012	BMEI'12	BMEI	Shanghai Maritime University, Shanghai, China			0
563	Sun Z., Veerman J.A.C., Jasinschi R.S.	A method for detecting interstructural atrophy correlation in MRI brain images	2012	ICIP	Proc ICIP	Philips Research, Eindhoven, Netherlands; Eindhoven University of Technology, Eindhoven, Netherlands	Chan-Vese method;Computational anatomy;Non-local atrophy correlation;Segmentation of ventricles;Vector classification methods		0
564	Liu M., Zhang D.-Q., Yap P.T., Shen D.	Tree-guided sparse coding for brain disease classification.	2012	MICCAI	MICCAI	University of North Carolina at Chapel Hill, Chapel Hill, NC, United States			2
565	Liu M., Zhang D.-Q., Yap P.T., Shen D.	Hierarchical ensemble of multi-level classifiers for diagnosis of Alzheimer's disease	2012	Lecture Notes in Computer Science	LNCS	University of North Carolina at Chapel Hill, Chapel Hill, NC, United States; Shanghai Jiao Tong University, Shanghai, China; Nanjing University of Aeronautics and Astronautics, Nanjing, Jiangsu, China			2
566	Habeck C.G., Risacher S.L., Lee G.J., Glymour M.M., Mormino E.C., Mukherjee S., Kim S., Nho K., DeCarli C.S., Saykin A.J., Crane P.K.	Relationship between baseline brain metabolism measured using [18F]FDG PET and memory and executive function in prodromal and early Alzheimer's disease	2012	Brain Imaging and Behavior	Brain Imaging Behav	Columbia University, New York, NY, United States; Indiana University, Indianapolis, IN, United States; University of California, Los Angeles, Los Angeles, CA, United States; Harvard University, Boston, MA, United States; Harvard Medical School, Boston, MA, United States; University of Washington, Seattle, WA, United States; University of California, Davis, Sacramento, CA, United States	Alzheimer's disease (AD);Executive function;[18F]FDG PET;Memory;Mild cognitive impairment (MCI)		8
567	Mukherjee S., Trittschuh E., Gibbons L.E., Mackin R.S., Saykin A.J., Crane P.K.	Dysexecutive and amnesic AD subtypes defined by single indicator and modern psychometric approaches: Relationships with SNPs in ADNI	2012	Brain Imaging and Behavior	Brain Imaging Behav	University of Washington, Seattle, WA, United States; University of Washington, Seattle, WA, United States; Veterans Affairs Puget Sound Health Care System, Seattle, WA, United States; University of California, San Francisco, San Francisco, CA, United States; Indiana University, Indianapolis, IN, United States; University of Washington, Seattle, WA, United States	Alzheimer's disease (AD);Executive function;Genetic analyses;Memory;Phenotype;Psychometrics		3
568	Jedynak B.M., Lang A., Liu B., Katz E., Zhang Y., Wyman B.T., Raunig D., Jedynak C.P., Caffo B., Prince J.L.	A computational neurodegenerative disease progression score: Method and results with the Alzheimer's disease neuroimaging initiative cohort	2012	NeuroImage	NeuroImage	Johns Hopkins University, Baltimore, MD, United States; Johns Hopkins University, Baltimore, MD, United States; Johns Hopkins University, Baltimore, MD, United States; Pfizer Inc, Groton, CT, United States; Self, Paris, France; Johns Hopkins University, Baltimore, MD, United States; ICON Medical Imaging, Warrington, PA, United States	Alzheimer's disease (AD);Biomarker;Disease progression score;Neurodegenerative disorders		15
569	Silver M., Janousova E., Hua X., Thompson P.M., Montana G.	Identification of gene pathways implicated in Alzheimer's disease using longitudinal imaging phenotypes with sparse regression	2012	NeuroImage	NeuroImage	Imperial College London, London, United Kingdom; Masaryk University, Brno, Czech Republic; University of California, Los Angeles, Los Angeles, CA, United States	Alzheimer's disease (AD);Atrophy;Gene pathways;Imaging genetics;Sparse regression		18
570	Nir T.M., Jahanshad N., Toga A.W., Jack Jr. C.R., Weiner M.W., Thompson P.M.	Connectivity network breakdown predicts imminent volumetric atrophy in early mild cognitive impairment	2012	Lecture Notes in Computer Science	LNCS	University of California, Los Angeles, Los Angeles, CA, United States; Mayo Clinic, Rochester, MN, United States; University of California, San Francisco, San Francisco, CA, United States	Alzheimer's Disease Neuroimaging Initiative (ADNI);Brain network;Connectivity;DTI;Graph theory;Small worldness;Tensor-based morphometry (TBM);Tractography;white matter (WM)		2
571	Yan J., Risacher S.L., Kim S., Simon J.C., Li T., Wan J., Wang H., Huang H., Saykin A.J., Shen L.	Multimodal neuroimaging predictors for cognitive performance using structured sparse learning	2012	Lecture Notes in Computer Science	LNCS	Indiana University, Indianapolis, IN, United States; Indiana University, Indianapolis, IN, United States; Rose-Hulman Institute of Technology, Terre Haute, IN, United States; Southwestern University of Finance and Economics, Chengdu, China; Purdue University, Indianapolis, IN, United States; University of Texas at Arlington, Arlington, TX, United States			3
572	Wang Y., Jia H., Yap P.T., Cheng B., Wee C.-Y., Guo L., Shen D.	Groupwise segmentation improves neuroimaging classification accuracy	2012	Lecture Notes in Computer Science	LNCS	Northwestern Polytechnical University, Xi'an, Shanxi, China; University of North Carolina at Chapel Hill, Chapel Hill, NC, United States			0
573	Holland D., McEvoy L.K., Dale A.M.	Unbiased comparison of sample size estimates from longitudinal structural measures in ADNI	2012	Human Brain Mapping	Hum Brain Mapp	University of California, San Diego, San Diego, CA, United States; University of California, San Diego, San Diego, CA, United States	Aging;Alzheimer's disease (AD);Amyloid;Bias;Biomarker;Clinical trials;Disease-specific effect;Entorhinal cortex;Hippocampus;Mild cognitive impairment (MCI)		31
574	Toledo J.B., Toledo E., Weiner M.W., Jack Jr. C.R., Jagust W.J., Lee V.M.Y., Shaw L.M., Trojanowski J.Q.	Cardiovascular risk factors, cortisol, and amyloid-β deposition in Alzheimer's Disease Neuroimaging Initiative	2012	Alzheimer's and Dementia	Alzheimer's Dementia	University of Pennsylvania, Philadelphia, PA, United States; University of Pennsylvania, Philadelphia, PA, United States; University of Pennsylvania, Philadelphia, PA, United States; Universidad de Navarra, Pamplona, Spain; University of California, San Francisco, San Francisco, CA, United States; University of California, San Francisco, San Francisco, CA, United States; University of California,…	Alzheimer's disease (AD);A? amyloid;Blood pressure;Body mass index (BMI);Cortisol;PiB PET;Vascular risk factors		13
575	Ge T., Feng J., Hibar D.P., Thompson P.M., Nichols T.E.	Increasing power for voxel-wise genome-wide association studies: The random field theory, least square kernel machines and fast permutation procedures	2012	NeuroImage	NeuroImage	Fudan University, Shanghai, China; University of Warwick, Coventry, United Kingdom; University of California, Los Angeles, Los Angeles, CA, United States; University of Warwick, Coventry, United Kingdom; University of Oxford, Oxford, United Kingdom	Alzheimer's Disease Neuroimaging Initiative (ADNI);Alzheimer's disease (AD);Association study;Cluster size inference;GRIN2B;Imaging genetics;Least square kernel machines;Magnetic resonance imaging (MRI);Nonstationarity;Parametric tail approximation;Pareto distribution;Permutation test;Random field theory;Tensor-based morphometry (TBM);Voxel-wise inference		20
576	Durazzo T.C., Insel P.S., Weiner M.W.	Greater regional brain atrophy rate in healthy elderly subjects with a history of cigarette smoking	2012	Alzheimer's and Dementia	Alzheimer's Dementia	San Francisco Veterans Affairs Medical Center, San Francisco, CA, United States; University of California, San Francisco, San Francisco, CA, United States; University of California, San Francisco, San Francisco, CA, United States; University of California, San Francisco, San Francisco, CA, United States; University of California, San Francisco, San Francisco, CA, United States	Alzheimer's disease (AD);Brain atrophy;Brain reward system;Brain volume;Cigarette smoking;Magnetic resonance imaging (MRI)		9
577	Krueger G., Granziera C., Jack Jr. C.R., Gunter J.L., Littmann A., Mortamet B., Kannengiesser S., Sorensen A.G., Ward C.P., Reyes D.A., Britson P.J., Fischer H., Bernstein M.A.	Effects of MRI scan acceleration on brain volume measurement consistency	2012	Journal of Magnetic Resonance Imaging	J Magn Reson Imaging	Siemens Schweiz AG, Renens, Switzerland; CHUV, Lausanne, Switzerland; Mayo Clinic, Rochester, MN, United States; Siemens AG, Erlangen, Germany; Siemens Medical Solutions, Malvern, PA, United States	brain;Magnetic resonance imaging (MRI);measurement consistency		5
578	Maldjian J.A., Whitlow C.T.	Whither the hippocampus? FDG-PET hippocampal hypometabolism in Alzheimer disease revisited	2012	American Journal of Neuroradiology	Am J Neuroradiol	Wake Forest University, Winston-Salem, NC, United States; Wake Forest University, Winston-Salem, NC, United States			4
579	Adni T., Martin K., Mudge E.	The psychosocial impact of chronic wounds on patients with severe epidermolysis bullosa	2012	Journal of Wound Care	J Wound Care	Heart of England NHS Foundation Trust, United Kingdom; Cardiff University, Cardiff, United Kingdom			1
580	Toussaint P.J., Perlbarg V., Bellec P., Desarnaud S., Lacomblez L., Doyon J., Habert M.-O., Benali H.	Resting state FDG-PET functional connectivity as an early biomarker of Alzheimer's disease using conjoint univariate and independent component analyses	2012	NeuroImage	NeuroImage	Laboratoire d'Imagerie Fonctionnelle, Paris, France; Laboratoire International de Neuroimagerie et Modélisation, Montréal, QC, Canada; Groupe Hospitalier Pitié-Salpêtrière, Paris, France; Groupe Hospitalier Pitié-Salpêtrière, Paris, France; Université de Montréal, Montréal, QC, Canada	Alzheimer's disease (AD);Amnesic mild cognitive impairment (MCI);Exploratory data-driven analysis;[18F]FDG PET;Independent component analysis (ICA);Support vector machine (SVM);Voxel-based group analysis		17
581	Wang L., Shi F., Li G., Shen D.	4D segmentation of longitudinal brain MR images with consistent cortical thickness measurement	2012	Lecture Notes in Computer Science	LNCS	University of North Carolina at Chapel Hill, Chapel Hill, NC, United States			0
582	Filipovych R., Gaonkar B., Davatzikos C.	A composite multivariate polygenic and neuroimaging score for prediction of conversion to Alzheimer's disease	2012	PRNI'12	Proc PRNI	University of Pennsylvania, Philadelphia, PA, United States	Alzheimer's disease (AD);Imaging genetics;Mild cognitive impairment (MCI);Multivariate analysis;Pattern classification		1
583	Wu L., Rowley J., Mohades S., Leuzy A., Dauar M.T., Shin M., Fonov V.S., Jia J., Gauthier S., Rosa-Neto P.	Dissociation between Brain Amyloid Deposition and Metabolism in Early Mild Cognitive Impairment	2012	PLoS ONE	PLoS ONE	McGill University, Montreal, QC, Canada; McGill University, Montreal, Canada; Capital Medical University, Beijing, China; McGill University, Montreal, Canada			7
584	Yu P., Dean R.A., Hall S.D., Qi Y., Sethuraman G., Willis B.A., Siemers E.R., Martenyi F., Tauscher J.T., Schwarz A.J.	Enriching amnestic mild cognitive impairment populations for clinical trials: Optimal combination of biomarkers to predict conversion to dementia	2012	Journal of Alzheimer's Disease	J Alzheimer's Dis	Eli Lilly and Company, Indianapolis, IN, United States; Purdue University, West Lafayette, IN, United States	Alzheimer's disease (AD);APOE;Biomarker;Cerebrospinal fluid (CSF);Conversion;[18F]FDG PET;Magnetic resonance imaging (MRI);Mild cognitive impairment (MCI);Prodromal;Progression		9
585	Nho K., Risacher S.L., Crane P.K., DeCarli C.S., Glymour M.M., Habeck C.G., Kim S., Lee G.J., Mormino E.C., Mukherjee S., Shen L., West J.D., Saykin A.J.	Voxel and surface-based topography of memory and executive deficits in mild cognitive impairment and Alzheimer's disease	2012	Brain Imaging and Behavior	Brain Imaging Behav	Indiana University, Indianapolis, IN, United States; University of Washington, Seattle, WA, United States; University of California, Davis, Sacramento, CA, United States; Harvard University, Boston, MA, United States; Columbia University, New York, NY, United States; University of California, Los Angeles, Los Angeles, CA, United States; University of California, Berkeley, Berkeley, CA, United Sta…	Alzheimer's disease (AD);Executive function;Memory;Mild cognitive impairment (MCI);Surface-based analysis;Voxel-based morphometry (VBM)		9
586	Casanova R., Hsu F.-C., Espeland M.A.	Classification of Structural MRI Images in Alzheimer's Disease from the Perspective of Ill-Posed Problems	2012	PLoS ONE	PLoS ONE	Wake Forest University, Winston-Salem, NC, United States			6
587	Smith C.D., Andersen A.H., Gold B.T.	Structural brain alterations before mild cognitive impairment in ADNI: Validation of volume loss in a predefined antero-temporal region	2012	Journal of Alzheimer's Disease	J Alzheimer's Dis	University of Kentucky, Lexington, KY, United States; University of Kentucky, Lexington, KY, United States; University of Kentucky, Lexington, KY, United States; University of Kentucky, Lexington, KY, United States	Alzheimer's Disease Neuroimaging Initiative (ADNI);Alzheimer's disease risk;amygdala;Brain aging;Hippocampus;Longitudinal studies;Magnetic resonance imaging (MRI);Medial temporal lobe;structural neuroimaging;Voxel-based morphometry (VBM)		6
588	Swaminathan S., Shen L., Kim S., Inlow M.H., West J.D., Faber K.M., Foroud T.M., Mayeux R.P., Saykin A.J.	Analysis of copy number variation in Alzheimer's disease: The NIALOAD/ NCRAD family study	2012	Current Alzheimer Research	Curr Alzheimer Res	Indiana University, Indianapolis, IN, United States; Indiana University, Indianapolis, IN, United States; Indiana University, Indianapolis, IN, United States; Rose-Hulman Institute of Technology, Terre Haute, IN, United States; Columbia University, New York, NY, United States	Alzheimer's disease (AD);Association study;CHRFAM7A;Copy number variation (CNV);Dementia;IMMP2L;NCRAD;NIALOAD;Replication		12
589	Rogers J.A., Polhamus D., Gillespie W.R., Ito K., Romero K., Qiu R., Stephenson D., Gastonguay M.R., Corrigan B.W.	Combining patient-level and summary-level data for Alzheimer's disease modeling and simulation: A beta regression meta-analysis	2012	Journal of Pharmacokinetics and Pharmacodynamics	J Pharmacokinet Pharmacodyn	Metrum Research Group, Tariffville, CT, United States; Pfizer Inc, Groton, CT, United States; Critical Path Institute, Tucson, AZ, United States	Alzheimer's Disease Neuroimaging Initiative (ADNI);Alzheimer's disease (AD);Bayesian;Beta regression;CAMD;Disease progression;Logistic;Longitudinal;Meta-analysis		15
590	Landau S.M., Mintun M.A., Joshi A.D., Koeppe R.A., Petersen R.C., Aisen P.S., Weiner M.W., Jagust W.J.	Amyloid deposition, hypometabolism, and longitudinal cognitive decline	2012	Annals of Neurology	Ann Neurol	University of California, Berkeley, Berkeley, CA, United States; University of California, Berkeley, Berkeley, CA, United States; Avid Radiopharmaceuticals Inc, Philadelphia, PA, United States; University of Michigan, Ann Arbor, MI, United States; Mayo Clinic, Rochester, MN, United States; University of California, San Diego, San Diego, CA, United States; University of California, San Francisco, …			72
591	Soares H.D., Potter W.Z., Pickering E.H., Kuhn M., Immermann F.W., Shera D.M., Ferm M., Dean R.A., Simon A.J., Swenson F., Siuciak J.A., Kaplow J., Thambisetty M., Zagouras P., Koroshetz W.J., Wan H.I., Trojanowski J.Q., Shaw L.M.	Plasma biomarkers associated with the apolipoprotein E genotype and alzheimer disease	2012	Archives of Neurology	Arch Neurol	Bristol-Myers Squibb, Wallingford, CT, United States; Pfizer Inc, Groton, CT, United States; National Institute on Aging, Baltimore, MD, United States; National Institute on Aging, Baltimore, MD, United States; National Institute of Health, Bethesda, MD, United States; Pfizer Inc, Pearl River, NY, United States; Merck Research Laboratories, Whitehouse Station, NJ, United States; Eisai Medical Res…			46
592	Doecke J.D., Laws S.M., Faux N.G., Wilson W., Burnham S.C., Lam C.-P., Mondal A., Bedo J., Bush A.I., Brown B., De Ruyck K., Ellis K.A., Fowler C., Gupta V.B., Head R., Macaulay S.L., Pertile K., Rowe C.C., Rembach A., Rodrigues M., Rumble R., Szoeke C., Taddei K., Taddei T., Trounson B., Ames D., Masters C.L., Martins R.N.	Blood-based protein biomarkers for diagnosis of Alzheimer disease	2012	Archives of Neurology	Arch Neurol	Royal Brisbane and Women's Hospital, Herston, QLD, Australia; Commonwealth Scientific and Industrial Research Organisation (CSIRO), Parkville, VIC, Australia; Macquarie University, Sydney, NSW, Australia; Edith Cowan University, Joondalup, WA, Australia; Hollywood Private Hospital, Perth, WA, Australia; Mental Health Research Institute, Parkville, VIC, Australia; University of Melbourne, Melbourn…			62
593	Kohannim O., Hibar D.P., Stein J.L., Jahanshad N., Hua X., Rajagopalan P., Toga A.W., Jack Jr. C.R., Weiner M.W., De Zubicaray G.I., McMahon K.L., Hansell N.K., Martin N.G., Wright M.J., Thompson P.M.	Discovery and replication of gene influences on brain structure using LASSO regression	2012	Frontiers in Neuroscience	Front Neurosci	University of California, Los Angeles, Los Angeles, CA, United States; Mayo Clinic, Rochester, MN, United States; University of California, San Francisco, San Francisco, CA, United States; University of California, San Francisco, San Francisco, CA, United States; University of California, San Francisco, San Francisco, CA, United States; University of California, San Francisco, San Francisco, CA, …	Genome wide association studies (GWAS);Imaging genetics;LASSO;MACROD2;Magnetic resonance imaging (MRI);Neuroimaging		18
594	Lo R.Y., Jagust W.J.	Vascular burden and Alzheimer disease pathologic progression	2012	Neurology	Neurology	Division of Epidemiology, School of Public Health, United States; University of California, Berkeley, Berkeley, CA, United States; Buddhist Tzu Chi General Hospital, Hualien, Taiwan; Tzu Chi University, Hualien, Taiwan; University of California, Berkeley, Berkeley, CA, United States			33
595	Kiddle S.J., Thambisetty M., Simmons A., Riddoch-Contreras J., Hye A., Westman E., Pike I., Ward M., Johnston C., Lupton M.K., Lunnon K., Soininen H., Kloszewska I., Tsolaki M., Vellas B., Mecocci P., Lovestone S., Newhouse S., Dobson R.	Plasma Based Markers of [11C] PiB-PET Brain Amyloid Burden	2012	PLoS ONE	PLoS ONE	National Institute of Health Research, London, United Kingdom; King's College London, London, United Kingdom; National Institute on Aging, Baltimore, MD, United States; Proteome Sciences plc, Cobham, Surrey, United Kingdom; University of Eastern Finland, Kuopio, Finland; Medical University of Lodz, Lodz, Poland; Aristotle University of Thessaloniki, Thessaloniki, Greece; Toulouse University Hospi…			16
596	Moore D.W., Kovanlikaya I., Heier L.A., Raj A., Huang C., Chu K.-W., Relkin N.R.	A pilot study of quantitative MRI measurements of ventricular volume and cortical atrophy for the differential diagnosis of normal pressure hydrocephalus	2012	Neurology Research International	Neurol Res Int	Weill Cornell Medical College, New York, NY, United States; Weill Cornell Medical College, New York, NY, United States; James J. Peters VA Medical Center, Bronx, NY, United States			9
597	Yuan L., Wang Y., Thompson P.M., Narayan V.A., Ye J.	Multi-source learning for joint analysis of incomplete multi-modality neuroimaging data	2012	SIGKDD	SIGKDD	Arizona State University, Tempe, AZ, United States; Arizona State University, Tempe, AZ, United States; University of California, Los Angeles, Los Angeles, CA, United States; Janssen RandD Pharmaceutical Companies of Johnson and Johnson, Titusville, NJ, United States	Incomplete data;Multi-source feature learning;Multi-task learning		1
598	Zhou J., Liu J., Narayan V.A., Ye J.	Modeling disease progression via fused sparse group lasso	2012	SIGKDD	SIGKDD	Arizona State University, Tempe, AZ, United States; Arizona State University, Tempe, AZ, United States; Janssen RandD Pharmaceutical Companies of Johnson and Johnson, Titusville, NJ, United States	Alzheimer's disease (AD);Cognitive score;Fused Lasso;Multi-task learning;Regression;sparse group lasso		4
599	Honea R.A., Vidoni E.D., Swerdlow R.H., Burns J.M.	Maternal family history is associated with Alzheimer's disease biomarkers	2012	Journal of Alzheimer's Disease	J Alzheimer's Dis	University of Kansas, Kansas City, KS, United States	Alzheimer's disease (AD);Cerebrospinal fluid (CSF);Genetics;PET		10
600	Henley D.B., Sundell K.L., Sethuraman G., Siemers E.R.	Safety profile of Alzheimer's disease populations in Alzheimer's Disease Neuroimaging Initiative and other 18-month studies	2012	Alzheimer's and Dementia	Alzheimer's Dementia	Eli Lilly and Company, Indianapolis, IN, United States	Alzheimer's Disease Neuroimaging Initiative (ADNI);Adverse events;Alzheimer's disease (AD);Clinical outcomes;Epidemiology;Risk assessment;Safety monitoring		2
601	Wadsworth L.P., Lorius N., Donovan N.J., Locascio J.J., Rentz D.M., Johnson K.A., Sperling R.A., Marshall G.A.	Neuropsychiatric symptoms and global functional impairment along the Alzheimer's continuum	2012	Dementia and Geriatric Cognitive Disorders	Dementia Geriatr Cogn Disord	Brigham and Women's Hospital, Harvard Medical School, Boston, MA, United States; Massachusetts General Hospital, Harvard Medical School, Boston, MA, United States; Massachusetts General Hospital, Harvard Medical School, Boston, MA, United States; Cambridge Health Alliance, Cambridge, MA, United States	Alzheimer's disease (AD);Anxiety;Apathy;Disease progression;Hallucinations;Mild cognitive impairment (MCI);Neuropsychiatric symptoms		20
602	Hu W.T., Holtzman D.M., Fagan A.M., Shaw L.M., Perrin R., Arnold S.E., Grossman M., Xiong C., Craig-Schapiro R., Clark C.M., Pickering E.H., Kuhn M., Chen Y., Van Deerlin V.M., McCluskey L., Elman L., Karlawish J.H., Chen-Plotkin A., Hurtig H.I., Siderowf A., Swenson F., Lee V.M.Y., Morris J.C., Trojanowski J.Q., Soares H.D.	Plasma multianalyte profiling in mild cognitive impairment and Alzheimer Disease	2012	Neurology	Neurology	University of Pennsylvania, Philadelphia, PA, United States; University of Pennsylvania, Philadelphia, PA, United States; University of Pennsylvania, Philadelphia, PA, United States; University of Pennsylvania, Philadelphia, PA, United States; University of Pennsylvania, Philadelphia, PA, United States; University of Pennsylvania, Philadelphia, PA, United States; Washington University, St Louis, …			58
603	Silver M., Montana G., Alzheimer's Disease Neuroimaging Initiative (ADNI)	Fast identification of biological pathways associated with a quantitative trait using group lasso with overlaps.	2012	Statistical applications in genetics and molecular biology	Stat Appl Genet Mol Biol	Imperial College London, London, United Kingdom			7
604	Fiot J.-B., Fripp J., Cohen L.D.	Combining imaging and clinical data in manifold learning: Distance-based and graph-based extensions of Laplacian Eigenmaps	2012	International Symposium on Biomedical Imaging	CVPR	Université Paris Dauphine, France; Commonwealth Scientific and Industrial Research Organisation (CSIRO), Herston, QLD, Australia	Alzheimer's disease (AD);clinical data;Image processing;Manifold learning;Population analysis		0
605	Ching C.R.K., Hua X., Ward C.P., Gunter J.L., Bernstein M.A., Jack Jr. C.R., Weiner M.W., Thompson P.M.	Phantom-based MRI corrections and power to track brain change	2012	International Symposium on Biomedical Imaging	CVPR	University of California, Los Angeles, Los Angeles, CA, United States; Mayo Clinic, Rochester, MN, United States; University of California, San Francisco, San Francisco, CA, United States; University of California, San Francisco, San Francisco, CA, United States; University of California, San Francisco, San Francisco, CA, United States; University of California, Los Angeles, Los Angeles, CA, Unit…	Brain Modeling;Magnetic resonance imaging (MRI);Phantom;Tensor-based morphometry (TBM)		1
606	Kohannim O., Hibar D.P., Jahanshad N., Stein J.L., Hua X., Toga A.W., Jack Jr. C.R., Weiner M.W., Thompson P.M.	Predicting temporal lobe volume on MRI from genotypes using L 1-L 2 regularized regression	2012	International Symposium on Biomedical Imaging	CVPR	University of California, Los Angeles, Los Angeles, CA, United States; Mayo Clinic, Rochester, MN, United States; University of California, San Francisco, San Francisco, CA, United States; University of California, San Francisco, San Francisco, CA, United States	Elastic net;Imaging genetics;Magnetic resonance imaging (MRI);Neuroimaging;Prediction		7
607	Bicacro E., Silveira M., Marques J.S., Costa D.C.	3D brain image-based diagnosis of Alzheimer's disease: Bringing medical vision into feature selection	2012	International Symposium on Biomedical Imaging	CVPR	Instituto Superior Técnico, Lisbon, Portugal; Champalimaud Foundation, Lisbon, Portugal; HPP Medicina Molecular, SA, Porto, Portugal	Alzheimer's disease (AD);Computer Aided Diagnosis (CAD);Eye tracking;Feature selection;PET		4
608	Ledig C., Wolz R., Aljabar P., Lotjonen J., Heckemann R.A., Hammers A., Rueckert D.	Multi-class brain segmentation using atlas propagation and EM-based refinement	2012	International Symposium on Biomedical Imaging	CVPR	Imperial College London, London, United Kingdom; VTT Technical Research Centre of Finland, Tampere, Finland; Neurodis Foundation, Lyon, France	Atlas-propagation;EM optimization;Markov random field;Segmentation;simultaneous refinement		10
609	Gutman B.A., Wang Y., Rajagopalan P., Toga A.W., Thompson P.M.	Shape matching with medial curves and 1-D group-wise registration	2012	International Symposium on Biomedical Imaging	CVPR	University of California, Los Angeles, Los Angeles, CA, United States; Arizona State University, Tempe, AZ, United States	Alzheimer's Disease Neuroimaging Initiative (ADNI);Group-wise registration;medial curves;shape registration;skeletonization		4
610	Lotjonen J., Wolz R., Koikkalainen J.R., Manna V., Ledig C., Thurfjell L., Lundqvist R., Waldemar G., Soininen H., Rueckert D.	Hippocampal atrophy rate using an expectation maximization classifier with a disease-specific prior	2012	International Symposium on Biomedical Imaging	CVPR	VTT Technical Research Centre of Finland, Tampere, Finland; Imperial College London, London, United Kingdom; General Electric Healthcare, Uppsala, Sweden; Copenhagen University, Copenhagen, Denmark; University of Eastern Finland, Kuopio, Finland	Alzheimer's disease (AD);Atrophy rate;expectation maximization classifier;Segmentation		0
611	Ye D.H., Hamm J., Pohl K.M.	Combining regional metrics for disease-related brain population analysis	2012	International Symposium on Biomedical Imaging	CVPR	University of Pennsylvania, Philadelphia, PA, United States; Ohio State University, Columbus, OH, United States	Alzheimer's disease (AD);Brain MRI;Manifold learning		0
612	Ramanan V.K., Kim S., Holohan K.N., Shen L., Nho K., Risacher S.L., Foroud T.M., Mukherjee S., Crane P.K., Aisen P.S., Petersen R.C., Weiner M.W., Saykin A.J.	Genome-wide pathway analysis of memory impairment in the Alzheimer's Disease Neuroimaging Initiative (ADNI) cohort implicates gene candidates, canonical pathways, and networks	2012	Brain Imaging and Behavior	Brain Imaging Behav	Indiana University, Indianapolis, IN, United States; Indiana University, Indianapolis, IN, United States; Indiana University, Indianapolis, IN, United States; Indiana University, Indianapolis, IN, United States; University of Washington, Seattle, WA, United States; University of California, San Diego, San Diego, CA, United States; Mayo Clinic, Rochester, MN, United States; University of Californi…	Alzheimer's disease (AD);Genome wide association studies (GWAS);Memory;Mild cognitive impairment (MCI);Pathway analysis;Psychometrics		12
613	Ikari Y., Nishio T., Makishi Y., Miya Y., Ito K., Koeppe R.A., Senda M.	Head motion evaluation and correction for PET scans with 18F-FDG in the Japanese Alzheimer's disease neuroimaging initiative (J-ADNI) multi-center study	2012	Annals of Nuclear Medicine	Ann Nucl Med	Institute of Biomedical Research and Innovation, Kobe, Japan; Research Association for Biotechnology, Tokyo, Japan; J-ADNI Core, Japan; National Center for Geriatrics and Gerontology, Obu, Japan; J-ADNI Core, Japan; University of Michigan, Ann Arbor, MI, United States	[18F]FDG PET;J-ADNI;Motion correction;Multi-centre study		6
614	Martinez-Murcia F.J., Gorriz J.M., Ramirez J., Puntonet C.G., Salas-Gonzalez D.	Computer Aided Diagnosis tool for Alzheimer's Disease based on Mann-Whitney-Wilcoxon U-Test	2012	Expert Systems with Applications	Expert Sys Appl	University of Granada, Granada, Spain; University of Granada, Granada, Spain	Alzheimer's disease (AD);Computer Aided Diagnosis (CAD);Factor Analysis;Mann-Whitney-Wilcoxon U-Test;PET and SPECT;Support vector machine (SVM)		17
615	Westman E., Muehlboeck J.S., Simmons A.	Combining MRI and CSF measures for classification of Alzheimer's disease and prediction of mild cognitive impairment conversion	2012	NeuroImage	NeuroImage	King's College London, London, United Kingdom; NIHR Biomedical Research, London, United Kingdom; King's College London, London, United Kingdom	Alzheimer's disease (AD);Cerebrospinal fluid (CSF);MCI conversion;Magnetic resonance imaging (MRI);Optimized Potentials for Liquid Simulations (OPLS)		53
616	Gross A.L., Inouye S.K., Rebok G.W., Brandt J., Crane P.K., Parisi J.M., Tommet D., Bandeen-Roche K., Carlson M.C., Jones R.N.	Parallel but not equivalent: Challenges and solutions for repeated assessment of cognition over time	2012	Journal of Clinical and Experimental Neuropsychology	J Clin Exp Neuropsychol	Johns Hopkins University, Baltimore, MD, United States; Hebrew SeniorLife, Boston, MA, United States; Harvard Medical School, Boston, MA, United States; Johns Hopkins University, Baltimore, MD, United States; Johns Hopkins University, Baltimore, MD, United States; University of Washington, Seattle, WA, United States	Alternate forms;Equating;Equipercentile;Longitudinal studies;Neuropsychology;Parallel forms		6
617	Crane P.K., Carle A.C., Gibbons L.E., Insel P.S., Mackin R.S., Gross A.L., Jones R.N., Mukherjee S., Curtis S.M., Harvey D.J., Weiner M.W., Mungas D.	Development and assessment of a composite score for memory in the Alzheimer's Disease Neuroimaging Initiative (ADNI)	2012	Brain Imaging and Behavior	Brain Imaging Behav	University of Washington, Seattle, WA, United States; University of Cincinnati, Cincinnati, OH, United States; University of California, San Francisco, San Francisco, CA, United States; Hebrew SeniorLife, Boston, MA, United States; University of California, Davis, Sacramento, CA, United States; University of California, Davis, Sacramento, CA, United States	Cognition;Hippocampus;Longitudinal studies;Memory;Psychometrics		21
618	Park L.Q., Gross A.L., McLaren D.G., Pa J., Johnson J.K., Mitchell M.B., Manly J.J.	Confirmatory factor analysis of the ADNI neuropsychological battery	2012	Brain Imaging and Behavior	Brain Imaging Behav	University of California, Davis, Sacramento, CA, United States; Beth Israel Deaconess Medical Center, Boston, MA, United States; University of California, San Francisco, San Francisco, CA, United States; Edith Nourse Rogers Memorial Veterans Hospital, Bedford, MA, United States; Massachusetts General Hospital, Harvard Medical School, Boston, MA, United States; Harvard Medical School, Boston, MA, …	Alzheimer's Disease Neuroimaging Initiative (ADNI);Cognition;Cognitive change;Confirmatory factor analysis;Neuropsychology		6
619	Yuan L., Wang Y., Thompson P.M., Narayan V.A., Ye J.	Multi-source feature learning for joint analysis of incomplete multiple heterogeneous neuroimaging data	2012	NeuroImage	NeuroImage	Arizona State University, Tempe, AZ, United States; Arizona State University, Tempe, AZ, United States; University of California, Los Angeles, Los Angeles, CA, United States; Janssen RandD Pharmaceutical Companies of Johnson and Johnson, Titusville, NJ, United States	Ensemble;Incomplete data;Multi-source feature learning;Multi-task learning		30
620	Carrillo M.C., Bain L.J., Frisoni G.B., Weiner M.W.	Worldwide Alzheimer's disease neuroimaging initiative	2012	Alzheimer's and Dementia	Alzheimer's Dementia	Alzheimer's Association, Chicago, IL, United States; Independent Science Writer, Elverson, PA, United States; IRCCS San Giovanni di Dio Fatebenefratelli, Brescia, Italy; University of California, San Francisco, San Francisco, CA, United States; University of California, San Francisco, San Francisco, CA, United States	Alzheimer's disease (AD);Biomarker;Neuroimaging		25
621	Figurski M.J., Waligorska T., Toledo J.B., Vanderstichele H., Korecka M., Lee V.M.Y., Trojanowski J.Q., Shaw L.M.	Improved protocol for measurement of plasma β-amyloid in longitudinal evaluation of Alzheimer's Disease Neuroimaging Initiative study patients	2012	Alzheimer's and Dementia	Alzheimer's Dementia	University of Pennsylvania, Philadelphia, PA, United States; Biomarkable, Ghent, Belgium	A? amyloid;ADNI study subjects;Longitudinal;Plasma;Robotic pipetting;xMAP immunoassay		15
622	Valant V., Keenan B.T., Anderson C.D., Shulman J.M., Devan W.J., Ayres A.M., Schwab K., Goldstein J.N., Viswanathan A., Greenberg S.M., Bennett D.A., De Jager P.L., Rosand J., Biffi A.	TOMM40 in Cerebral Amyloid Angiopathy Related Intracerebral Hemorrhage: Comparative Genetic Analysis with Alzheimer's Disease	2012	Translational Stroke Research	Transl Stroke Res	Massachusetts General Hospital, Harvard Medical School, Boston, MA, United States; Massachusetts General Hospital, Harvard Medical School, Boston, MA, United States; Massachusetts General Hospital, Harvard Medical School, Boston, MA, United States; Broad Institute of MIT and Harvard, Cambridge, MA, United States; Brigham and Women's Hospital, Harvard Medical School, Boston, MA, United States; Mas…	Alzheimer's disease (AD);APOE;Cerebral amyloid angiopathy;Linkage disequilibrium;TOMM4		3
623	Schott J.M.	Using CSF biomarkers to replicate genetic associations in Alzheimer's disease	2012	Neurobiology of Aging	Neurobiol Aging	University College London, London, United Kingdom	Alzheimer's disease (AD);Cerebrospinal fluid (CSF);Genome wide association studies (GWAS)		7
624	Becker J.T., Duara R., Lee C.-W., Teverovsky L., Snitz B.E., Chang C.-C.H., Ganguli M.	Cross-validation of brain structural biomarkers and cognitive aging in a community-based study	2012	International Psychogeriatrics	Int Psychogeriatr	University of Pittsburgh, Pittsburgh, PA, United States; University of Pittsburgh, Pittsburgh, PA, United States; University of Pittsburgh, Pittsburgh, PA, United States; Mount Sinai Medical Center, Miami Beach, FL, United States; University of Miami, Coral Gables, FL, United States; Florida International University, Miami, FL, United States; University of Pittsburgh, Pittsburgh, PA, United State…	Aging;Alzheimer's disease (AD);Cognitive disorders;Dementia;Imaging;neuroepidemiology		0
625	Bonner-Jackson A., Okonkwo O.C., Tremont G.	Apolipoprotein e ε2 and functional decline in amnestic mild cognitive impairment and alzheimer disease	2012	American Journal of Geriatric Psychiatry	Am J Geriatr Psychiatry	Brown University, Providence, RI, United States; Johns Hopkins University, Baltimore, MD, United States	Alzheimer's disease (AD);APOE;Functional decline;Mild cognitive impairment (MCI);Neuropsychology		6
626	Melville S.A., Buros J., Parrado A.R., Vardarajan B.N., Logue M.W., Shen L., Risacher S.L., Kim S., Jun G., DeCarli C.S., Lunetta K.L., Baldwin C.T., Saykin A.J., Farrer L.A.	Multiple loci influencing hippocampal degeneration identified by genome scan	2012	Annals of Neurology	Ann Neurol	Boston University, Boston, MA, United States; Massachusetts General Hospital, Harvard Medical School, Boston, MA, United States; Harvard Medical School, Boston, MA, United States; Indiana University, Indianapolis, IN, United States; Boston University, Boston, MA, United States; Boston University, Boston, MA, United States; University of California, Davis, Sacramento, CA, United States; Boston Uni…			13
627	Jack Jr. C.R., Vemuri P., Wiste H.J., Weigand S.D., Lesnick T.G., Lowe V.J., Kantarci K., Bernstein M.A., Senjem M.L., Gunter J.L., Boeve B.F., Trojanowski J.Q., Shaw L.M., Aisen P.S., Weiner M.W., Petersen R.C., Knopman D.S.	Shapes of the trajectories of 5 major biomarkers of Alzheimer disease	2012	Archives of Neurology	Arch Neurol	Mayo Clinic, Rochester, MN, United States; Mayo Clinic, Rochester, MN, United States; Mayo Clinic, Rochester, MN, United States; University of Pennsylvania, Philadelphia, PA, United States; University of California, San Diego, San Diego, CA, United States; University of California, San Francisco, San Francisco, CA, United States			37
628	Ewers M., Walsh C., Trojanowski J.Q., Shaw L.M., Petersen R.C., Jack Jr. C.R., Feldman H.H., Bokde A.L.W., Alexander G.E., Scheltens P., Vellas B., Dubois B.F., Weiner M.W., Hampel H.	Prediction of conversion from mild cognitive impairment to Alzheimer's disease dementia based upon biomarkers and neuropsychological test performance	2012	Neurobiology of Aging	Neurobiol Aging	University of California, San Francisco, San Francisco, CA, United States; University of California, San Francisco, San Francisco, CA, United States; University of Dublin, Dublin, Ireland; University of Pennsylvania, Philadelphia, PA, United States; Mayo Clinic, Rochester, MN, United States; Mayo Clinic, Rochester, MN, United States; University of British Columbia, Vancouver, BC, Canada; Universi…	A? amyloid;Alzheimer's Disease Neuroimaging Initiative (ADNI);Alzheimer's disease (AD);Autopsy-confirmation;Biomarker;Cerebrospinal fluid (CSF);Cerebrospinal fluid (CSF);Dementia;Early detection;Entorhinal cortex;Hippocampus;Mild cognitive impairment (MCI);Mild cognitive impairment (MCI);Magnetic resonance imaging (MRI);P-tau;Prodromal;Tau;Volumetry		69
629	Kadioglu O., Ustunkar G., Son Y.A.	GWAS with AHP based SNP prioritization approach to identify SNP biomarkers for Alzheimer's disease	2012	HIBIT'12	HIBIT	Middle East Technical University, Ankara, Turkey; Middle East Technical University, Ankara, Turkey; Middle East Technical University, Ankara, Turkey			0
630	Ye J., Farnum M., Yang E., Verbeeck R., Lobanov V., Raghavan N., Novak G.P., DiBernardo A., Narayan V.A.	Sparse learning and stability selection for predicting MCI to AD conversion using baseline ADNI data	2012	BMC Neurology	BMC Neurol	Arizona State University, Tempe, AZ, United States; Janssen RandD Pharmaceutical Companies of Johnson and Johnson, Titusville, NJ, United States			23
631	Gross A.L., Manly J.J., Pa J., Johnson J.K., Park L.Q., Mitchell M.B., Melrose R.J., Inouye S.K., McLaren D.G.	Cortical signatures of cognition and their relationship to Alzheimer's disease	2012	Brain Imaging and Behavior	Brain Imaging Behav	Harvard Medical School, Boston, MA, United States; Beth Israel Deaconess Medical Center, Boston, MA, United States; Columbia University, New York, NY, United States; University of California, San Francisco, San Francisco, CA, United States; University of California, San Francisco, San Francisco, CA, United States; University of California, San Francisco, San Francisco, CA, United States; Universi…	Alzheimer's Disease Neuroimaging Initiative (ADNI);Brain mapping;Cognition;Cortical thickness;Freesurfer;Magnetic resonance imaging (MRI)		5
632	Robitaille N., Mouiha A., Crepeault B., Valdivia F., Duchesne S.	Tissue-based MRI intensity standardization: Application to multicentric datasets	2012	International Journal of Biomedical Imaging	Int J Biomed Imaging	L'Institut Universitaire en Santé Mentale de Québec, Québec, QC, Canada; Universite´ Laval, Québec, QC, Canada			5
633	Mukherjee S., Kim S., Gibbons L.E., Nho K., Risacher S.L., Glymour M.M., Habeck C.G., Lee G.J., Mormino E.C., Ertekin-Taner N.N., Montine T.J., DeCarli C.S., Saykin A.J., Crane P.K.	Genetic architecture of resilience of executive functioning	2012	Brain Imaging and Behavior	Brain Imaging Behav	University of Washington, Seattle, WA, United States; University of Washington, Seattle, WA, United States; Indiana University, Indianapolis, IN, United States; Harvard University, Boston, MA, United States; Columbia University, New York, NY, United States; University of California, Los Angeles, Los Angeles, CA, United States; University of California, Berkeley, Berkeley, CA, United States; Mayo …	Alzheimer's disease (AD);Executive function;Genome wide association studies (GWAS);Memory;Psychometrics;Resilience		7
634	Epstein N.U., Xie H., Ruland S.D., Pandey D.K.	Vascular risk factors and cardiovascular outcomes in the Alzheimer's disease neuroimaging initiative	2012	American Journal of Alzheimer's Disease and other Dementias	Am J Alzheimers Dis Other Dem	University of Illinois, Chicago, IL, United States; University of Illinois, Chicago, IL, United States	Alzheimer's disease (AD);Alzheimer's Disease Neuroimaging Initiative (ADNI);epidemiology of cardiovascular disease;Mild cognitive impairment (MCI)		1
635	Richard E., Schmand B.A., Eikelenboom P., Yang S.C., Ligthart S.A., Moll Van Charante E.P., Van Gool W.A.	Symptoms of apathy are associated with progression from mild cognitive impairment to Alzheimer's disease in non-depressed subjects for the Alzheimer's disease neuroimaging initiative	2012	Dementia and Geriatric Cognitive Disorders	Dementia Geriatr Cogn Disord	University of Amsterdam, Amsterdam, Netherlands; University of Amsterdam, Amsterdam, Netherlands; University of Amsterdam, Amsterdam, Netherlands; VU University, Amsterdam, Netherlands	Alzheimer's disease (AD);Apathy;Dementia;Depression;Mild cognitive impairment (MCI)		13
636	Carmichael O.T., Xie J., Fletcher E., Singh B., DeCarli C.S.	Localized hippocampus measures are associated with Alzheimer pathology and cognition independent of total hippocampal volume	2012	Neurobiology of Aging	Neurobiol Aging	University of California, Davis, Sacramento, CA, United States; University of California, Davis, Sacramento, CA, United States	Alzheimer's disease (AD);Biomarker;Hippocampus;Morphometry;Shape analysis		9
637	Zhou B., Nakatani E., Teramukai S., Nagai Y., Fukushima M.	Risk classification in mild cognitive impairment patients for developing alzheimer's disease	2012	Journal of Alzheimer's Disease	J Alzheimer's Dis	Translational Research Informatics Center, Kobe, Japan; Kyoto University Hospital, Kyoto, Japan	Alzheimer's disease (AD);Conversion;Mild cognitive impairment (MCI);risk classification		5
638	Kung M.-P., Weng C.-C., Lin K.-J., Hsiao I.-T., Yen T.-C., Wey S.-P.	Amyloid plaque imaging from IMPY/SPECT to AV-45/PET	2012	Chang Gung Medical Journal	Chang Gung Med J	Chang Gung University, Taoyuan, Taiwan; University of Pennsylvania, Philadelphia, PA, United States; National Tsing Hua University, Hsinchu, Taiwan; Chang Gung University, Taoyuan, Taiwan	A? amyloid;Alzheimer's disease (AD);AV-138;AV45;IMPY		12
639	Mori T., Maeda J., Shimada H., Higuchi M., Shinotoh H., Ueno S.-I., Suhara T.	Molecular imaging of dementia	2012	Psychogeriatrics	Psychogeriatrics	National Institute of Radiological Sciences, Chiba, Japan; Ehime University, Shitsukawa, Japan	A? amyloid;Alzheimer's disease (AD);Amyloid;Dementia;Microglia;PET		12
640	Wang H., Nie F., Huang H., Risacher S.L., Saykin A.J., Shen L.	Identifying disease sensitive and quantitative trait-relevant biomarkers from multidimensional heterogeneous imaging genetics data via sparse multimodal multitask learning	2012	Bioinformatics	Bioinformatics	University of Texas at Arlington, Arlington, TX, United States; Indiana University, Indianapolis, IN, United States			23
641	Desikan R.S., McEvoy L.K., Thompson W.K., Holland D., Brewer J.B., Aisen P.S., Sperling R.A., Dale A.M., Alzheimer's Disease Neuroimaging Initiative (ADNI)	Amyloid-β--associated clinical decline occurs only in the presence of elevated P-tau.	2012	Archives of Neurology	Arch Neurol	University of California, San Diego, San Diego, CA, United States			42
642	Shirali M., Doeschl-Wilson A., Knap P.W., Duthie C., Kanis E., van Arendonk J.A.M., Roehe R.	Nitrogen excretion at different stages of growth and its association with production traits in growing pigs	2012	Journal of Animal Science	J Anim Sci	Scottish Agricultural College, West Mains Road, Edinburgh, United Kingdom; Wageningen University, Wageningen, Netherlands; University of Edinburgh, Edinburgh, United Kingdom; PIC International Group, Schleswig, Germany	Body composition;Feed efficiency;Growth;Nitrogen excretion;Pigs		7
643	Mouiha A., Duchesne S.	Toward a dynamic biomarker model in alzheimer's disease	2012	Journal of Alzheimer's Disease	J Alzheimer's Dis	Institut Universitaire en Santé Mentale de Québec, QC, Canada; Universite´ Laval, Québec, QC, Canada	Akaike information criterion;Alzheimer's disease (AD);Biomarker;dynamic model;Statistical analysis		5
644	Han S.D., Gruhl J., Beckett L.A., Dodge H.H., Stricker N.H., Farias S., Mungas D.	Beta amyloid, tau, neuroimaging, and cognition: Sequence modeling of biomarkers for Alzheimer's Disease	2012	Brain Imaging and Behavior	Brain Imaging Behav	Rush University, Chicago, IL, United States; Rush University, Chicago, IL, United States; University of Washington, Seattle, WA, United States; University of California, Davis, Sacramento, CA, United States; Oregon Health and Science University, Portland, OR, United States; Veterans Affairs Boston Healthcare System, Boston, MA, United States; Boston University, Boston, MA, United States; Universi…	A? amyloid;Executive function;Memory;Neuroimaging;Tau		9
645	Gibbons L.E., Carle A.C., Mackin R.S., Harvey D.J., Mukherjee S., Insel P.S., Curtis S.M., Mungas D., Crane P.K.	A composite score for executive functioning, validated in Alzheimer's Disease Neuroimaging Initiative (ADNI) participants with baseline mild cognitive impairment	2012	Brain Imaging and Behavior	Brain Imaging Behav	University of Washington, Seattle, WA, United States; University of Cincinnati, Cincinnati, OH, United States; University of California, San Francisco, San Francisco, CA, United States; University of California, Davis, Sacramento, CA, United States; University of California, Davis, Sacramento, CA, United States	Composite scores;Executive function;Item response theory;Mild cognitive impairment (MCI)		23
646	Skinner J., Carvalho J.O., Potter G.G., Thames A., Zelinski E., Crane P.K., Gibbons L.E.	The Alzheimer's Disease Assessment Scale-Cognitive-Plus (ADAS-Cog-Plus): An expansion of the ADAS-Cog to improve responsiveness in MCI	2012	Brain Imaging and Behavior	Brain Imaging Behav	University of Washington, Seattle, WA, United States; Brown University, Providence, RI, United States; Duke University, Durham, NC, United States; University of California, Los Angeles, Los Angeles, CA, United States; University of Southern California, Los Angeles, CA, United States; University of Washington, Seattle, WA, United States; Veterans Affairs Puget Sound Health Care System, Seattle, WA…	Alzheimer's Disease Assessment Scale-cognitive subscale (ADAS-Cog);Alzheimer's disease biomarkers;Functional assessment;Mild cognitive impairment (MCI)		6
647	Stricker N.H., Dodge H.H., Dowling N.M., Han S.D., Erosheva E.A., Jagust W.J.	CSF biomarker associations with change in hippocampal volume and precuneus thickness: Implications for the Alzheimer's pathological cascade	2012	Brain Imaging and Behavior	Brain Imaging Behav	Veterans Affairs Boston Healthcare System, Boston, MA, United States; Boston University, Boston, MA, United States; Oregon Health and Science University, Portland, OR, United States; University of Wisconsin-Madison, Madison, WI, United States; Rush University, Chicago, IL, United States; University of Washington, Seattle, WA, United States; University of California, Berkeley, Berkeley, CA, United…	Alzheimer's disease (AD);A? amyloid;Biomarker;Hippocampus;Magnetic resonance imaging (MRI);P-tau;Precuneus		7
648	Young J., Ridgway G.R., Leung K.K., Ourselin S.	Classification of Alzheimer's disease patients with hippocampal shape, wrapper based feature selection and support vector machine	2012	Progress in Biomedical Optics and Imaging - Proceedings of SPIE	Progr Biomed Opt Imaging Proc SPIE	University College London, London, United Kingdom; University College London, London, United Kingdom; University College London, London, United Kingdom	Alzheimer's disease (AD);Feature selection;Mild cognitive impairment (MCI);Shape analysis;Support vector machine (SVM)		0
649	Johnson J.K., Gross A.L., Pa J., McLaren D.G., Park L.Q., Manly J.J.	Longitudinal change in neuropsychological performance using latent growth models: A study of mild cognitive impairment	2012	Brain Imaging and Behavior	Brain Imaging Behav	University of California, San Francisco, San Francisco, CA, United States; University of California, San Francisco, San Francisco, CA, United States; University of California, San Francisco, San Francisco, CA, United States; Beth Israel Deaconess Medical Center, Boston, MA, United States; Edith Nourse Rogers Memorial Veterans Hospital, Boston, MA, United States; Massachusetts General Hospital, Ha…	Alzheimer's Disease Neuroimaging Initiative (ADNI);Cognition;Cognitive change;Executive function;Mild cognitive impairment (MCI);Neuropsychology		11
650	Kawashima S., Ito K., Kato T.	Inclusion criteria provide heterogeneity in baseline profiles of patients with mild cognitive impairment: Comparison of two prospective cohort studies	2012	BMJ Open	BMJ Open	National Center for Geriatrics and Gerontology, Obu, Japan; Nagoya City University, Nagoya, Japan			3
651	Luo F., Rustay N.R., Ebert U., Hradil V.P., Cole T.B., Llano D.A., Mudd S.R., Zhang Y., Fox G.B., Day M.	Characterization of 7- and 19-month-old Tg2576 mice using multimodal in vivo imaging: Limitations as a translatable model of Alzheimer's disease	2012	Neurobiology of Aging	Neurobiol Aging	Abbott Laboratories, Abbott Park, IL, United States; Abbott Laboratories, Ludwigshafen, Germany; Abbott Laboratories, Abbott Park, IL, United States; University of Wisconsin-Madison, Madison, WI, United States	Alzheimer's disease (AD);Amyloid precursor protein (APP);Biomarker;Cerebral metabolism;[18F]FDG PET;fMRI;Hypermetabolism;Hypometabolism;Proton MRS;Transgenic mice		10
652	Samtani M.N., Farnum M., Lobanov V., Yang E., Raghavan N., DiBernardo A., Narayan V.A.	An improved model for disease progression in patients from the Alzheimer's disease neuroimaging initiative	2012	Journal of Clinical Pharmacology	J Clin Pharmacol	Janssen RandD Pharmaceutical Companies of Johnson and Johnson, Titusville, NJ, United States	Alzheimer's Disease Assessment Scale-cognitive subscale (ADAS-Cog);Alzheimer's disease (AD);Disease progression;NONMEM;population modeling		25
653	Andrawis J.P., Hwang K.S., Green A.E., Kotlerman J., Elashoff D.A., Morra J.H., Cummings J.L., Toga A.W., Thompson P.M., Apostolova L.G.	Effects of ApoE4 and maternal history of dementia on hippocampal atrophy	2012	Neurobiology of Aging	Neurobiol Aging	University of Chicago, Chicago, IL, United States; University of California, Los Angeles, Los Angeles, CA, United States; University of California, Los Angeles, Los Angeles, CA, United States; Monash University, Melbourne, VIC, Australia; University of California, Los Angeles, Los Angeles, CA, United States; University of California, Los Angeles, Los Angeles, CA, United States	Alzheimer's disease (AD);Alzheimer's disease (AD);Atrophy;Biomarker;Genetics;Hereditary;Hippocampus;Imaging;Magnetic resonance imaging (MRI);Maternal history;Magnetic resonance imaging (MRI)		14
654	Lo R.Y., Jagust W.J.	Predicting missing biomarker data in a longitudinal study of Alzheimer disease	2012	Neurology	Neurology	Buddhist Tzu Chi General Hospital, Hualien, Taiwan; University of California, Berkeley, Berkeley, CA, United States			5
655	Lee G.J., Lu P.H., Hua X., Lee S., Wu S., Nguyen K., Teng E., Leow A.D., Jack Jr. C.R., Toga A.W., Weiner M.W., Bartzokis G., Thompson P.M.	Depressive symptoms in mild cognitive impairment predict greater atrophy in alzheimer's disease-related regions	2012	Biological Psychiatry	Biol Psychiatry	University of California, Los Angeles, Los Angeles, CA, United States; University of California, Los Angeles, Los Angeles, CA, United States; Boston University, Boston, MA, United States; University of Illinois, Chicago, IL, United States; Community Psychiatry Associates, Sacramento, CA, United States; Mayo Clinic, Rochester, MN, United States; University of California, San Francisco, San Francis…	Alzheimer's disease (AD);Depression;Mild cognitive impairment (MCI);Neuropsychiatric symptoms;Tensor-based morphometry (TBM);white matter (WM)		28
656	Malik S.J., Keihaninejad S., Hammers A., Hajnal J.V.	Tailored excitation in 3D with spiral nonselective (SPINS) RF pulses	2012	Magnetic Resonance in Medicine	Magn Reson Med	Imperial College London, London, United Kingdom; Imperial College London, London, United Kingdom; Neurodis Foundation, Lyon, France	MP-RAGE;parallel transmit;radiofrequency inhomogeneity;tailored radiofrequency pulse		6
657	De Jager P.L., Shulman J.M., Chibnik L.B., Keenan B.T., Raj T., Wilson R.S., Yu L., Leurgans S.E., Tran D., Aubin C., Anderson C.D., Biffi A., Corneveaux J.J., Huentelman M.J., Alzheimer's Disease Neuroimaging Initiative (ADNI), Rosand J., Daly M.J., Myers A.J., Reiman E.M., Bennett D.A., Evans D.A.	A genome-wide scan for common variants affecting the rate of age-related cognitive decline.	2012	Neurobiology of Aging	Neurobiol Aging	Brigham and Women's Hospital, Harvard Medical School, Boston, MA, United States			3
658	Whitwell J.L., Wiste H.J., Weigand S.D., Rocca W.A., Knopman D.S., Roberts R.O., Boeve B.F., Petersen R.C., Jack Jr. C.R.	Comparison of imaging biomarkers in the Alzheimer Disease Neuroimaging Initiative and the Mayo Clinic Study of Aging	2012	Archives of Neurology	Arch Neurol	Mayo Clinic, Rochester, MN, United States; Mayo Clinic, Rochester, MN, United States; Mayo Clinic, Rochester, MN, United States; Mayo Clinic, Rochester, MN, United States			10
659	Wolz R., Aljabar P., Hajnal J.V., Lotjonen J., Rueckert D.	Nonlinear dimensionality reduction combining MR imaging with non-imaging information	2012	Medical Image Analysis	Med Image Anal	Imperial College London, London, United Kingdom; Imperial College London, London, United Kingdom; VTT Technical Research Centre of Finland, Tampere, Finland	Alzheimer's disease (AD);Classification;Laplacian eigenmaps;Manifold learning;Metadata		13
660	Meda S.A., Narayanan B., Liu J., Perrone-Bizzozero N.I., Stevens M.C., Calhoun V.D., Glahn D.C., Shen L., Risacher S.L., Saykin A.J., Pearlson G.D.	A large scale multivariate parallel ICA method reveals novel imaging-genetic relationships for Alzheimer's disease in the ADNI cohort	2012	NeuroImage	NeuroImage	Hartford Hospital, Hartford, CT, United States; Vanderbilt University, Nashville, TN, United States; University of New Mexico, Albuquerque, NM, United States; Mind Research Network, Albuquerque, NM, United States; University of New Mexico, Albuquerque, NM, United States; Indiana University, Indianapolis, IN, United States; Yale University, New haven, CT, United States; Yale University, New haven,…	Enrichment;Epistasis;Genotype-phenotype;Independent component analysis (ICA);Multivariate;Pathway		24
661	Schmand B.A., Eikelenboom P., Van Gool W.A.	Value of diagnostic tests to predict conversion to alzheimer's disease in young and old patients with amnestic mild cognitive impairment	2012	Journal of Alzheimer's Disease	J Alzheimer's Dis	University of Amsterdam, Amsterdam, Netherlands; University of Amsterdam, Amsterdam, Netherlands; Free University, Amsterdam, Netherlands	Alzheimer's disease (AD);Amyloid;Cerebrospinal fluid (CSF);[18F]FDG PET;Mild cognitive impairment (MCI);Magnetic resonance imaging (MRI);Neuropsychological tests;Tau		19
662	Reiner P., Jouvent E., Duchesnay E., Cuingnet R., Mangin J.-F., Chabriat H.	Sulcal span in azheimer's disease, amnestic mild cognitive impairment, and healthy controls	2012	Journal of Alzheimer's Disease	J Alzheimer's Dis	Paris Diderot University-Paris 7, Sorbonne Paris Cité, Paris, France; AP-HP, Lariboisière Hosp, Paris, France; LNAO, Neurospin, I2BM, Saclay, France; Universit?e Pierre et Marie Curie, Paris, France; INSERM U975, Paris, France; CNRS, U7225, Paris, France; Institut du Cerveau et de la Moelle Épinière, ICM, Paris, France	Alzheimer's disease (AD);Cortex;cortical sulci;Mild cognitive impairment (MCI);Magnetic resonance imaging (MRI)		4
663	Johnstone D., Milward E.A., Berretta R., Moscato P.	Multivariate protein signatures of pre-clinical alzheimer's disease in the alzheimer's disease neuroimaging initiative (adni) plasma proteome dataset	2012	PLoS ONE	PLoS ONE	University of Newcastle, Callaghan, NSW, Australia; University of Newcastle, Callaghan, NSW, Australia; University of Newcastle, Callaghan, NSW, Australia			22
664	Liu M., Zhang D.-Q., Shen D.	Ensemble sparse classification of Alzheimer's disease	2012	NeuroImage	NeuroImage	University of North Carolina at Chapel Hill, Chapel Hill, NC, United States; Shanghai Jiao Tong University, Shanghai, China; Nanjing University of Aeronautics and Astronautics, Nanjing, Jiangsu, China	Alzheimer's disease diagnosis;Local patch;Random subspace ensemble;Sparse representation-based classifier (SRC)		50
665	Mackin R.S., Insel P.S., Aisen P.S., Geda Y.E., Weiner M.W.	Longitudinal stability of subsyndromal symptoms of depression in individuals with mild cognitive impairment: Relationship to conversion to dementia after 3years	2012	International Journal of Geriatric Psychiatry	Int J Geriatr Psychiatry	University of California, San Francisco, San Francisco, CA, United States; University of California, San Francisco, San Francisco, CA, United States; University of California, San Diego, San Diego, CA, United States; Mayo Clinic, Rochester, MN, United States; University of California, San Francisco, San Francisco, CA, United States; University of California, San Francisco, San Francisco, CA, Unit…	Dementia;insight;Longitudinal stability;Mild cognitive impairment (MCI);Subsyndromal depression		6
666	Matoug S., Abdel-Dayem A., Passi K., Gross W., Alqarni M.	Predicting Alzheimer's disease by classifying 3D-Brain MRI images using SVM and other well-defined classifiers	2012	Journal of Physics: Conference Series	J Phys Conf Ser	Laurentian University, Sudbury, ON, Canada			2
[truncated: 334 more rows]

## Sheet: 02_Keywords_Label
Keywords	Category
Alzheimer's disease	Phenotype
MCI	Phenotype
MRI	Phenotype
ADNI	Others
[truncated: 141 more rows]

## Sheet: 03_AffiliationCoPub_2003-2005
node1	node2
[truncated: 93 more rows]

[truncated: 6 more sheets: 03_AffiliationCoPub_2006-2007, 03_AffiliationCoPub_2008-2009, 03_AffiliationCoPub_2010-2011, 03_AffiliationCoPub_2012-2013, 03_AffiliationCoPub_2014-2015, 04_Affiliation_Geo]
